# Supplementary material for: Parsing the roles of DExD-box proteins DDX39A and DDX39B in alternative RNA splicing
Source: Nucleic Acids Res. 2024 May 27;52(14):8534–51. doi: 10.1093/nar/gkae431 (PMC11317157; doi:10.1093/nar/gkae431)
Supplement: gkae431_Supplemental_Files [file gkae431_supplemental_files.zip]

Archive with 6 entries (6 files):
- Revised Supplementary File 5 List of primers for RT-qPCR and RT-PCR analysis .xlsx
- Supplementary Figures - combined_v9.pdf
- Supplementary File 1 DDX39A differentially expressed genes_v6.xlsx
- Supplementary File 2 DDX39B knockdown differentially expresseg genes_v6.xlsx
- Supplementary File 3 DDX39A knockdown alternative splicing_v6.xlsx
- Supplementary File 4 DDX39B knockdown alternative splicing_v6.xlsx
