# Supplementary material for: Parsing the roles of DExD-box proteins DDX39A and DDX39B in alternative RNA splicing
Source: Nucleic Acids Res. 2024 May 27;52(14):8534–51. doi: 10.1093/nar/gkae431 (PMC11317157; doi:10.1093/nar/gkae431)
Supplement: gkae431_Supplemental_Files [file gkae431_supplemental_files.zip › Revised Supplementary File 5 List of primers for RT-qPCR and RT-PCR analysis .xlsx]

## Sheet: Sheet1
RT-qPCR orimers
Gene	Primer Sequence
DDX39A Fwd	5’-AGCCAGGCTTCCATAATAACAAG-3’
DDX39A Rev	5’-GTAACCACCACGTGCCAGA-3’
DDX39A intron 6 Fwd	5’-CGGGATGTGCAGGAGATCTTC-3’
DDX39A intron 6 Rev	5’-CGACTCCTTTGTGCGACACT-3’
DDX39B Fwd	5’-GTGCTACCTTGAGCAAAGAGA-3’
DDX39B Rev	5’-AACCCATGCAGCGTCAA-3’
DDX39B intron 6 Fwd	5’-GAGCGGGTAGTGTTCGACTT-3’
DDX39B intron 6 Rev	5’- AGGGTGCATGTAAGAGAC-3’.
GAPDH Fwd	5’- AGCCACATCGCTCAGACAC-3’
GAPDH Rev	5’- GCCCAATACGACCAAATCC-3’
MALAT1 Fwd	5’-GTCATAACCAGCCTGGCAGT-3’
MALAT1 Rev	5’-GCTTATTCCCCAATGGAGGT-3’
18S rRNA Fwd	5’- CTCAACACGGGAAACCTCAC-3’
18S rRNA Rev	5’- CGCTCCACCAACTAAGAACG-3’
EEF1A-Fwd	5'-TTGGTTCAAGGGATGGAAAG-3'
EEF1A-Rev	5'-TTGTCAGTTGGACGAGTTGG-3'
ACTIN-Fwd	5'-GCCCATCTACGAGGGGTATG-3'
ACTIN-Rev	5'-ATTTCCCGCTCGGCCGTG-3'
RT-PCR primers
Gene	Primer Sequence
endogenous IL7R Fwd	5’- GGCAGCAATGTATGAGATTAAAGTTCG-3’
endogenous IL7R Rev	5’-CAAAGATGTTCCAGAGTCTTCTTATGATC-3’
endogenous GOLGA2 Fwd	5'-TGCGACATGTGTCAATGGG-3'
endogenous GOLGA2 Rev	5'-TCTTCCAACTGATCCGTAATTTC-3'
T7 Fwd	5’-TAATACGACTCACTATAGGGAGA-3’
SP6 Rev	5’-ATTTAGGTGACACTATAGAA-3’
FOXP3 intron 11 Fwd	5’-TTGGTATGGGCAAATCAGGC-3’
FOXP3 intron 11 Rev	5’-TGGACGACGAACTTCACCTT-3’
