# Supplementary material for: Parsing the roles of DExD-box proteins DDX39A and DDX39B in alternative RNA splicing
Source: Nucleic Acids Res. 2024 May 27;52(14):8534–51. doi: 10.1093/nar/gkae431 (PMC11317157; doi:10.1093/nar/gkae431)
Supplement: gkae431_Supplemental_Files [file gkae431_supplemental_files.zip › Supplementary File 1 DDX39A differentially expressed genes_v6.xlsx]

## Sheet: DEG padj<0.05
gene_id	biotype	gene_name	padj	log2FoldChange
ENSG00000123136.15	protein_coding	DDX39A	6.46657e-61	-1.68044				downregulated genes (padj < 0.05 and log2FoldChange < -0.36)
ENSG00000103257.9	protein_coding	SLC7A5	0.000464673	-0.987695				upregulated genes (padj < 0.05 and log2FoldChange > 0.36
ENSG00000116741.8	protein_coding	RGS2	1.61732e-27	-0.806584
ENSG00000132640.15	protein_coding	BTBD3	7.16214e-06	-0.785238
ENSG00000128422.18	protein_coding	KRT17	2.42135e-19	-0.754437
ENSG00000013588.9	protein_coding	GPRC5A	0.000154002	-0.749262
ENSG00000143641.10	protein_coding	GALNT2	9.5642e-17	-0.720295
ENSG00000127507.18	protein_coding	ADGRE2	0.0131439	-0.716334
ENSG00000107159.14	protein_coding	CA9	0.00599933	-0.715726
ENSG00000137869.16	protein_coding	CYP19A1	1.38542e-08	-0.693164
ENSG00000182379.10	protein_coding	NXPH4	3.57488e-16	-0.668845
ENSG00000105137.13	protein_coding	SYDE1	3.1274e-07	-0.668157
ENSG00000075240.17	protein_coding	GRAMD4	0.000146024	-0.659961
ENSG00000163584.18	protein_coding	RPL22L1	3.49103e-16	-0.654924
ENSG00000145623.13	protein_coding	OSMR	2.86863e-10	-0.643912
ENSG00000143870.13	protein_coding	PDIA6	1.88122e-05	-0.634568
ENSG00000204386.12	protein_coding	NEU1	8.63182e-13	-0.631795
ENSG00000175130.7	protein_coding	MARCKSL1	3.09461e-19	-0.627073
ENSG00000116016.14	protein_coding	EPAS1	2.42275e-12	-0.624393
ENSG00000198517.10	protein_coding	MAFK	3.15991e-07	-0.623733
ENSG00000145632.15	protein_coding	PLK2	8.86901e-15	-0.61983
ENSG00000082153.18	protein_coding	BZW1	0.00315435	-0.616414
ENSG00000221869.5	protein_coding	CEBPD	3.88983e-14	-0.612119
ENSG00000069399.15	protein_coding	BCL3	1.59905e-05	-0.609169
ENSG00000040731.10	protein_coding	CDH10	4.20151e-12	-0.597045
ENSG00000267909.3	protein_coding	CCDC177	0.00347827	-0.59627
ENSG00000003989.18	protein_coding	SLC7A2	4.30596e-10	-0.591108
ENSG00000149380.12	protein_coding	P4HA3	5.0888e-06	-0.585429
ENSG00000132906.18	protein_coding	CASP9	0.000493791	-0.576505
ENSG00000103534.17	protein_coding	TMC5	4.73159e-06	-0.567633
ENSG00000119729.12	protein_coding	RHOQ	1.3201e-05	-0.564197
ENSG00000127954.13	protein_coding	STEAP4	1.52801e-07	-0.557712
ENSG00000164171.11	protein_coding	ITGA2	0.010875	-0.556409
ENSG00000064205.11	protein_coding	CCN5	6.64053e-06	-0.555129
ENSG00000186832.9	protein_coding	KRT16	0.000163441	-0.552606
ENSG00000147689.17	protein_coding	FAM83A	0.0154989	-0.549442
ENSG00000122642.11	protein_coding	FKBP9	2.45639e-19	-0.542874
ENSG00000152292.18	protein_coding	SH2D6	0.00141153	-0.540738
ENSG00000115414.21	protein_coding	FN1	7.19322e-06	-0.536405
ENSG00000233016.8	lncRNA	SNHG7	3.33289e-09	-0.532865
ENSG00000112715.26	protein_coding	VEGFA	6.08687e-06	-0.527562
ENSG00000248323.8	lncRNA	LUCAT1	7.41002e-05	-0.517029
ENSG00000185499.17	protein_coding	MUC1	9.33553e-05	-0.512189
ENSG00000168890.14	protein_coding	TMEM150A	0.0059383	-0.510761
ENSG00000173757.10	protein_coding	STAT5B	0.00342673	-0.510389
ENSG00000086848.15	protein_coding	ALG9	0.000306599	-0.508745
ENSG00000099860.9	protein_coding	GADD45B	1.84215e-08	-0.508712
ENSG00000171246.6	protein_coding	NPTX1	5.95102e-13	-0.508587
ENSG00000188153.14	protein_coding	COL4A5	6.19555e-16	-0.504345
ENSG00000071539.14	protein_coding	TRIP13	0.00528295	-0.492882
ENSG00000105835.13	protein_coding	NAMPT	5.05545e-05	-0.492328
ENSG00000123838.11	protein_coding	C4BPA	7.58658e-06	-0.491137
ENSG00000172530.21	protein_coding	BANP	1.48924e-10	-0.48794
ENSG00000169242.12	protein_coding	EFNA1	0.00596446	-0.486603
ENSG00000157557.13	protein_coding	ETS2	0.00113255	-0.485636
ENSG00000245532.10	lncRNA	NEAT1	5.08735e-12	-0.484814
ENSG00000059804.16	protein_coding	SLC2A3	0.00485735	-0.484471
ENSG00000181458.10	protein_coding	TMEM45A	9.95537e-05	-0.479271
ENSG00000112419.15	protein_coding	PHACTR2	0.0016471	-0.477897
ENSG00000110002.16	protein_coding	VWA5A	3.71068e-09	-0.477121
ENSG00000184557.4	protein_coding	SOCS3	1.90981e-06	-0.476284
ENSG00000140577.17	protein_coding	CRTC3	1.04764e-08	-0.475861
ENSG00000196182.11	protein_coding	STK40	0.0142982	-0.475275
ENSG00000095794.20	protein_coding	CREM	1.00929e-08	-0.475223
ENSG00000141574.8	protein_coding	SECTM1	1.32745e-06	-0.47512
ENSG00000157593.19	protein_coding	SLC35B2	3.56192e-05	-0.472383
ENSG00000134013.16	protein_coding	LOXL2	9.20498e-11	-0.470619
ENSG00000119138.5	protein_coding	KLF9	8.05162e-05	-0.470575
ENSG00000185033.15	protein_coding	SEMA4B	0.000715614	-0.467644
ENSG00000136379.12	protein_coding	ABHD17C	0.00106734	-0.466567
ENSG00000144655.15	protein_coding	CSRNP1	0.00146976	-0.463936
ENSG00000105173.14	protein_coding	CCNE1	8.79869e-07	-0.459714
ENSG00000161999.13	protein_coding	JMJD8	0.0113629	-0.45868
ENSG00000166454.10	protein_coding	ATMIN	0.00321886	-0.455175
ENSG00000173559.15	protein_coding	NABP1	2.28525e-08	-0.447579
ENSG00000096717.12	protein_coding	SIRT1	3.32859e-05	-0.44549
ENSG00000145022.5	protein_coding	TCTA	0.00107068	-0.444736
ENSG00000205213.14	protein_coding	LGR4	0.00252633	-0.443546
ENSG00000118495.21	protein_coding	PLAGL1	0.00524995	-0.442514
ENSG00000198947.18	protein_coding	DMD	2.10607e-09	-0.437687
ENSG00000182199.11	protein_coding	SHMT2	1.51372e-05	-0.436651
ENSG00000112096.19	protein_coding	SOD2	0.0239636	-0.435855
ENSG00000107262.26	protein_coding	BAG1	5.38897e-09	-0.434787
ENSG00000146205.15	protein_coding	ANO7	0.0042337	-0.434317
ENSG00000117472.10	protein_coding	TSPAN1	0.000236999	-0.433292
ENSG00000198890.9	protein_coding	PRMT6	0.000242758	-0.43304
ENSG00000122035.7	protein_coding	RASL11A	1.03223e-06	-0.431992
ENSG00000206053.13	protein_coding	JPT2	0.00090363	-0.430228
ENSG00000119950.21	protein_coding	MXI1	0.0226735	-0.430114
ENSG00000165030.4	protein_coding	NFIL3	0.00142058	-0.425307
ENSG00000196352.17	protein_coding	CD55	1.15731e-05	-0.425052
ENSG00000172572.7	protein_coding	PDE3A	8.69715e-10	-0.424436
ENSG00000113300.13	protein_coding	CNOT6	0.000942533	-0.422277
ENSG00000164754.16	protein_coding	RAD21	0.021119	-0.415421
ENSG00000109072.14	protein_coding	VTN	2.06254e-06	-0.415013
ENSG00000173221.14	protein_coding	GLRX	5.63204e-07	-0.413436
ENSG00000188313.13	protein_coding	PLSCR1	0.000311137	-0.4131
ENSG00000135346.9	protein_coding	CGA	0.000312988	-0.411791
ENSG00000135678.12	protein_coding	CPM	2.72516e-07	-0.40823
ENSG00000168906.13	protein_coding	MAT2A	0.000704032	-0.408097
ENSG00000143878.10	protein_coding	RHOB	1.25163e-07	-0.407926
ENSG00000173212.5	protein_coding	MAB21L3	0.0017616	-0.407042
ENSG00000168610.16	protein_coding	STAT3	0.000762991	-0.406316
ENSG00000139178.12	protein_coding	C1RL	1.0972e-07	-0.406172
ENSG00000165655.17	protein_coding	ZNF503	0.00405372	-0.404058
ENSG00000173473.11	protein_coding	SMARCC1	3.99625e-08	-0.403238
ENSG00000128016.7	protein_coding	ZFP36	2.02368e-05	-0.401874
ENSG00000227036.9	lncRNA	LINC00511	0.00487614	-0.399433
ENSG00000115641.19	protein_coding	FHL2	5.76125e-07	-0.399342
ENSG00000124587.14	protein_coding	PEX6	2.90452e-05	-0.399193
ENSG00000139842.15	protein_coding	CUL4A	1.13126e-14	-0.3976
ENSG00000249992.2	protein_coding	TMEM158	0.0158601	-0.397219
ENSG00000117868.18	protein_coding	ESYT2	0.000209785	-0.390743
ENSG00000146094.16	protein_coding	DOK3	0.00673246	-0.389643
ENSG00000148842.18	protein_coding	CNNM2	0.000762394	-0.387086
ENSG00000255529.9	protein_coding	POLR2M	0.00212596	-0.38679
ENSG00000189060.6	protein_coding	H1-0	2.27251e-07	-0.384462
ENSG00000101695.9	protein_coding	RNF125	0.00920817	-0.384162
ENSG00000054654.20	protein_coding	SYNE2	7.3415e-07	-0.382257
ENSG00000097007.19	protein_coding	ABL1	4.31996e-05	-0.380542
ENSG00000106415.13	protein_coding	GLCCI1	2.27033e-07	-0.380438
ENSG00000198858.10	protein_coding	R3HDM4	1.57057e-05	-0.378258
ENSG00000077238.14	protein_coding	IL4R	0.00285814	-0.378147
ENSG00000145390.12	protein_coding	USP53	0.00737438	-0.372762
ENSG00000105429.13	protein_coding	MEGF8	1.27525e-05	-0.372428
ENSG00000116761.12	protein_coding	CTH	5.87614e-06	-0.369048
ENSG00000136943.12	protein_coding	CTSV	0.0192908	-0.367727
ENSG00000137752.24	protein_coding	CASP1	0.000893377	-0.367306
ENSG00000173918.15	protein_coding	C1QTNF1	0.000416723	-0.367046
ENSG00000138031.15	protein_coding	ADCY3	0.00943621	-0.366276
ENSG00000165195.16	protein_coding	PIGA	0.00755382	-0.365763
ENSG00000106070.20	protein_coding	GRB10	3.0377e-06	-0.365373
ENSG00000099875.16	protein_coding	MKNK2	1.56071e-10	-0.361072
ENSG00000206538.9	protein_coding	VGLL3	0.000965343	-0.359428
ENSG00000117139.18	protein_coding	KDM5B	6.55893e-05	-0.358621
ENSG00000145506.14	protein_coding	NKD2	0.00375214	-0.357235
ENSG00000086062.13	protein_coding	B4GALT1	6.45027e-08	-0.355238
ENSG00000111912.20	protein_coding	NCOA7	0.00809824	-0.354819
ENSG00000118260.15	protein_coding	CREB1	7.30342e-05	-0.35468
ENSG00000150995.21	protein_coding	ITPR1	0.000819533	-0.350121
ENSG00000198879.13	protein_coding	SFMBT2	5.98386e-06	-0.350002
ENSG00000153113.24	protein_coding	CAST	0.00166267	-0.349488
ENSG00000163346.17	protein_coding	PBXIP1	0.000890174	-0.349056
ENSG00000223764.2	lncRNA	LINC02593	0.000590116	-0.348784
ENSG00000148841.17	protein_coding	ITPRIP	0.0126447	-0.348131
ENSG00000112378.12	protein_coding	PERP	2.98164e-14	-0.347821
ENSG00000124466.9	protein_coding	LYPD3	0.000209887	-0.346312
ENSG00000148154.10	protein_coding	UGCG	0.00263399	-0.342619
ENSG00000142089.17	protein_coding	IFITM3	0.00305006	-0.339753
ENSG00000166046.11	protein_coding	TCP11L2	0.013436	-0.337238
ENSG00000184792.16	protein_coding	OSBP2	0.00132493	-0.336854
ENSG00000132688.11	protein_coding	NES	0.0134666	-0.335754
ENSG00000164880.16	protein_coding	INTS1	3.01661e-05	-0.33569
ENSG00000104140.7	protein_coding	RHOV	0.0002312	-0.335256
ENSG00000110841.14	protein_coding	PPFIBP1	0.000997711	-0.335235
ENSG00000054690.14	protein_coding	PLEKHH1	0.000849513	-0.335217
ENSG00000118985.16	protein_coding	ELL2	5.61993e-05	-0.334244
ENSG00000138166.6	protein_coding	DUSP5	0.00662965	-0.333355
ENSG00000162437.14	protein_coding	RAVER2	0.00228421	-0.333167
ENSG00000114315.4	protein_coding	HES1	0.00219363	-0.331137
ENSG00000120708.17	protein_coding	TGFBI	4.83466e-08	-0.329789
ENSG00000107554.17	protein_coding	DNMBP	0.0212464	-0.328718
ENSG00000183255.12	protein_coding	PTTG1IP	0.000107267	-0.322574
ENSG00000164307.13	protein_coding	ERAP1	9.21011e-06	-0.322062
ENSG00000177000.13	protein_coding	MTHFR	0.00422628	-0.319848
ENSG00000179218.15	protein_coding	CALR	1.81026e-09	-0.318961
ENSG00000138439.12	protein_coding	FAM117B	0.00119549	-0.316314
ENSG00000185950.9	protein_coding	IRS2	0.00182891	-0.314262
ENSG00000110195.14	protein_coding	FOLR1	0.000109612	-0.311288
ENSG00000101166.16	protein_coding	PRELID3B	2.73861e-08	-0.308873
ENSG00000163132.8	protein_coding	MSX1	0.0167918	-0.307928
ENSG00000149428.20	protein_coding	HYOU1	2.09422e-05	-0.306792
ENSG00000213923.13	protein_coding	CSNK1E	9.18873e-07	-0.303778
ENSG00000170525.21	protein_coding	PFKFB3	0.00129868	-0.300426
ENSG00000136485.16	protein_coding	DCAF7	0.00259694	-0.300058
ENSG00000125845.7	protein_coding	BMP2	4.52275e-05	-0.299071
ENSG00000166479.10	protein_coding	TMX3	0.000365689	-0.297636
ENSG00000130024.15	protein_coding	PHF10	0.00136993	-0.297487
ENSG00000085662.14	protein_coding	AKR1B1	0.0111817	-0.296268
ENSG00000102144.15	protein_coding	PGK1	1.56409e-05	-0.295681
ENSG00000181143.15	protein_coding	MUC16	0.0126406	-0.295022
ENSG00000175793.12	protein_coding	SFN	3.19727e-05	-0.294947
ENSG00000180035.13	protein_coding	ZNF48	0.0234783	-0.294421
ENSG00000136830.12	protein_coding	NIBAN2	3.04051e-08	-0.293798
ENSG00000120254.16	protein_coding	MTHFD1L	1.9393e-05	-0.293264
ENSG00000140598.15	protein_coding	EFL1	0.00489785	-0.29223
ENSG00000153071.15	protein_coding	DAB2	0.0026019	-0.291588
ENSG00000197587.11	protein_coding	DMBX1	0.00861479	-0.28991
ENSG00000146648.20	protein_coding	EGFR	0.000269123	-0.28774
ENSG00000162433.15	protein_coding	AK4	0.000187344	-0.287218
ENSG00000120278.16	protein_coding	PLEKHG1	0.0081842	-0.286262
ENSG00000138640.15	protein_coding	FAM13A	0.0121826	-0.286129
ENSG00000168490.14	protein_coding	PHYHIP	0.00126327	-0.284372
ENSG00000140285.12	protein_coding	FGF7	0.0170199	-0.284323
ENSG00000079308.20	protein_coding	TNS1	0.0180956	-0.283076
ENSG00000100028.12	protein_coding	SNRPD3	0.00195519	-0.281616
ENSG00000112941.14	protein_coding	TENT4A	8.61229e-06	-0.280923
ENSG00000196405.13	protein_coding	EVL	0.000115606	-0.280318
ENSG00000198826.11	protein_coding	ARHGAP11A	0.00279216	-0.280317
ENSG00000138764.15	protein_coding	CCNG2	0.00746412	-0.280263
ENSG00000171223.6	protein_coding	JUNB	2.24767e-05	-0.280261
ENSG00000130193.8	protein_coding	THEM6	0.000152398	-0.276743
ENSG00000165138.18	protein_coding	ANKS6	0.0010295	-0.275619
ENSG00000186522.15	protein_coding	SEPTIN10	0.00654242	-0.275375
ENSG00000173598.14	protein_coding	NUDT4	0.000112477	-0.274814
ENSG00000149150.9	protein_coding	SLC43A1	0.00642982	-0.273867
ENSG00000136051.15	protein_coding	WASHC4	0.000168133	-0.273404
ENSG00000033030.15	protein_coding	ZCCHC8	0.00855027	-0.273292
ENSG00000124762.14	protein_coding	CDKN1A	3.43654e-05	-0.27195
ENSG00000171551.12	protein_coding	ECEL1	5.42286e-12	-0.271245
ENSG00000100814.18	protein_coding	CCNB1IP1	0.00472323	-0.270834
ENSG00000077044.11	protein_coding	DGKD	4.10753e-06	-0.270581
ENSG00000164683.18	protein_coding	HEY1	0.00394765	-0.269419
ENSG00000131116.12	protein_coding	ZNF428	0.0227031	-0.268879
ENSG00000272886.6	protein_coding	DCP1A	0.0103885	-0.268243
ENSG00000012171.20	protein_coding	SEMA3B	2.37739e-05	-0.267855
ENSG00000126226.22	protein_coding	PCID2	0.00776766	-0.266545
ENSG00000134138.20	protein_coding	MEIS2	0.00114369	-0.266028
ENSG00000143384.14	protein_coding	MCL1	0.0104124	-0.264151
ENSG00000035499.13	protein_coding	DEPDC1B	0.00204087	-0.262033
ENSG00000096696.15	protein_coding	DSP	0.019495	-0.261511
ENSG00000138061.12	protein_coding	CYP1B1	2.23266e-05	-0.259931
ENSG00000182463.16	protein_coding	TSHZ2	0.00377447	-0.2584
ENSG00000146457.16	protein_coding	WTAP	0.00479649	-0.258222
ENSG00000107077.19	protein_coding	KDM4C	0.000685813	-0.258052
ENSG00000095383.20	protein_coding	TBC1D2	0.000490847	-0.257971
ENSG00000179627.10	protein_coding	ZBTB42	0.017133	-0.25635
ENSG00000162407.9	protein_coding	PLPP3	0.016738	-0.256216
ENSG00000242498.8	protein_coding	ARPIN	0.00588609	-0.255665
ENSG00000159403.18	protein_coding	C1R	0.0148181	-0.254303
ENSG00000001497.18	protein_coding	LAS1L	6.83144e-07	-0.253759
ENSG00000188483.8	protein_coding	IER5L	0.00622465	-0.253703
ENSG00000234741.9	lncRNA	GAS5	0.0104775	-0.252294
ENSG00000131094.4	protein_coding	C1QL1	0.00373433	-0.252095
ENSG00000105011.9	protein_coding	ASF1B	0.000243625	-0.251788
ENSG00000188818.13	protein_coding	ZDHHC11	0.00557538	-0.249814
ENSG00000169418.10	protein_coding	NPR1	0.000227887	-0.249555
ENSG00000255112.3	protein_coding	CHMP1B	0.00848868	-0.249484
ENSG00000137509.12	protein_coding	PRCP	8.96838e-05	-0.248951
ENSG00000104765.16	protein_coding	BNIP3L	0.00315726	-0.248632
ENSG00000143753.13	protein_coding	DEGS1	5.33391e-05	-0.247357
ENSG00000177426.22	protein_coding	TGIF1	8.04177e-05	-0.246273
ENSG00000166803.14	protein_coding	PCLAF	0.00328902	-0.246019
ENSG00000132286.12	protein_coding	TIMM10B	0.0119969	-0.245836
ENSG00000073921.18	protein_coding	PICALM	0.00108524	-0.244914
ENSG00000166340.18	protein_coding	TPP1	8.30746e-05	-0.244708
ENSG00000140563.16	protein_coding	MCTP2	0.00508514	-0.244406
ENSG00000179862.7	protein_coding	CITED4	0.00707598	-0.244233
ENSG00000139372.15	protein_coding	TDG	0.00039375	-0.243284
ENSG00000163516.14	protein_coding	ANKZF1	0.0158338	-0.24324
ENSG00000117479.15	protein_coding	SLC19A2	0.0157891	-0.24315
ENSG00000237412.7	protein_coding	PRSS56	0.000130139	-0.242864
ENSG00000012232.9	protein_coding	EXTL3	0.0133509	-0.241972
ENSG00000167785.9	protein_coding	ZNF558	0.00533097	-0.239155
ENSG00000073060.17	protein_coding	SCARB1	9.87427e-05	-0.238848
ENSG00000008083.14	protein_coding	JARID2	0.0239636	-0.238019
ENSG00000155660.11	protein_coding	PDIA4	1.24462e-07	-0.23635
ENSG00000185885.17	protein_coding	IFITM1	0.00221371	-0.235557
ENSG00000115275.15	protein_coding	MOGS	0.00501671	-0.234486
ENSG00000120837.8	protein_coding	NFYB	0.00206747	-0.233246
ENSG00000111276.12	protein_coding	CDKN1B	0.00053435	-0.233057
ENSG00000244300.3	lncRNA	GATA2-AS1	0.00357379	-0.232915
ENSG00000134215.16	protein_coding	VAV3	0.0013735	-0.232659
ENSG00000120129.6	protein_coding	DUSP1	0.0355367	-0.232481
ENSG00000112699.11	protein_coding	GMDS	0.000238189	-0.228921
ENSG00000135506.16	protein_coding	OS9	0.000321077	-0.228444
ENSG00000142178.9	protein_coding	SIK1	0.00168596	-0.228043
ENSG00000126005.17	protein_coding	MMP24OS	0.0258888	-0.227543
ENSG00000164631.19	protein_coding	ZNF12	0.00832136	-0.227371
ENSG00000165272.16	protein_coding	AQP3	0.000519517	-0.225464
ENSG00000171055.15	protein_coding	FEZ2	7.02348e-05	-0.22529
ENSG00000169919.17	protein_coding	GUSB	0.000151754	-0.225068
ENSG00000141699.11	protein_coding	RETREG3	0.00826299	-0.225012
ENSG00000178802.18	protein_coding	MPI	0.00191878	-0.223879
ENSG00000021355.13	protein_coding	SERPINB1	0.00159481	-0.221964
ENSG00000020922.13	protein_coding	MRE11	0.00067435	-0.221713
ENSG00000132510.11	protein_coding	KDM6B	0.0105227	-0.220811
ENSG00000196843.17	protein_coding	ARID5A	0.0117342	-0.220617
ENSG00000057294.16	protein_coding	PKP2	0.00181326	-0.220406
ENSG00000143224.18	protein_coding	PPOX	0.0137364	-0.22004
ENSG00000101160.15	protein_coding	CTSZ	2.59142e-05	-0.219458
ENSG00000013364.19	protein_coding	MVP	1.5663e-05	-0.218881
ENSG00000275993.3	protein_coding	SIK1B	0.00194051	-0.217856
ENSG00000010704.19	protein_coding	HFE	0.0148534	-0.217318
ENSG00000231074.10	lncRNA	HCG18	0.0209479	-0.217143
ENSG00000165171.11	protein_coding	METTL27	0.0384513	-0.216633
ENSG00000288884.1	lncRNA	ENSG00000288884	0.0403178	-0.216583
ENSG00000166598.16	protein_coding	HSP90B1	1.2374e-07	-0.216577
ENSG00000163808.17	protein_coding	KIF15	0.0157455	-0.216144
ENSG00000115252.18	protein_coding	PDE1A	0.01788	-0.21541
ENSG00000022567.10	protein_coding	SLC45A4	0.00601894	-0.214134
ENSG00000167670.16	protein_coding	CHAF1A	0.000167687	-0.213881
ENSG00000114023.16	protein_coding	FAM162A	0.0213186	-0.213295
ENSG00000143756.12	protein_coding	FBXO28	0.00143504	-0.213161
ENSG00000139182.15	protein_coding	CLSTN3	0.0109832	-0.213043
ENSG00000135924.17	protein_coding	DNAJB2	0.0245159	-0.212164
ENSG00000102531.16	protein_coding	FNDC3A	0.00400892	-0.212052
ENSG00000126945.9	protein_coding	HNRNPH2	0.000804446	-0.209324
ENSG00000254470.3	protein_coding	AP5B1	0.00579013	-0.20884
ENSG00000169410.11	protein_coding	PTPN9	0.0122576	-0.208131
ENSG00000124203.7	protein_coding	ZNF831	0.00761807	-0.2073
ENSG00000147130.14	protein_coding	ZMYM3	0.00372623	-0.205296
ENSG00000188070.9	protein_coding	ZFTA	0.0135086	-0.205061
ENSG00000139832.5	protein_coding	RAB20	0.00235529	-0.204571
ENSG00000166741.8	protein_coding	NNMT	0.0171249	-0.204087
ENSG00000147905.18	protein_coding	ZCCHC7	0.00840333	-0.203598
ENSG00000105771.14	protein_coding	SMG9	0.0135286	-0.203513
ENSG00000084234.18	protein_coding	APLP2	0.0240773	-0.20256
ENSG00000204291.11	protein_coding	COL15A1	0.00869931	-0.201867
ENSG00000155189.12	protein_coding	AGPAT5	0.0219988	-0.201729
ENSG00000175387.16	protein_coding	SMAD2	0.00295462	-0.201594
ENSG00000166979.13	protein_coding	EVA1C	0.0107488	-0.201257
ENSG00000147140.17	protein_coding	NONO	0.000816433	-0.199004
ENSG00000100504.17	protein_coding	PYGL	0.00124598	-0.197832
ENSG00000259956.2	protein_coding	RBM15B	0.0119194	-0.197696
ENSG00000197381.17	protein_coding	ADARB1	0.00571315	-0.197452
ENSG00000115919.15	protein_coding	KYNU	0.000270008	-0.195497
ENSG00000198900.7	protein_coding	TOP1	0.00863215	-0.19524
ENSG00000100299.18	protein_coding	ARSA	0.0158169	-0.195193
ENSG00000023318.9	protein_coding	ERP44	0.0149731	-0.194714
ENSG00000126217.21	protein_coding	MCF2L	0.0154132	-0.193592
ENSG00000081019.14	protein_coding	RSBN1	0.0154241	-0.193264
ENSG00000160211.19	protein_coding	G6PD	0.00279962	-0.192858
ENSG00000101444.13	protein_coding	AHCY	0.000216339	-0.192638
ENSG00000175567.11	protein_coding	UCP2	0.00225861	-0.192614
ENSG00000010810.17	protein_coding	FYN	0.000637117	-0.192177
ENSG00000136295.15	protein_coding	TTYH3	0.00917092	-0.191508
ENSG00000134851.13	protein_coding	TMEM165	0.00093266	-0.190643
ENSG00000156414.20	protein_coding	TDRD9	0.0166223	-0.189345
ENSG00000167778.9	protein_coding	SPRYD3	0.0130415	-0.189278
ENSG00000139112.11	protein_coding	GABARAPL1	0.0122482	-0.189218
ENSG00000152270.9	protein_coding	PDE3B	0.0287409	-0.188886
ENSG00000131238.18	protein_coding	PPT1	4.3162e-05	-0.188524
ENSG00000100600.15	protein_coding	LGMN	0.00784066	-0.186883
ENSG00000145779.8	protein_coding	TNFAIP8	0.0167585	-0.18667
ENSG00000170275.15	protein_coding	CRTAP	0.000364334	-0.185906
ENSG00000058804.12	protein_coding	NDC1	0.00986279	-0.185782
ENSG00000046651.16	protein_coding	OFD1	0.01625	-0.185536
ENSG00000168036.18	protein_coding	CTNNB1	0.000417578	-0.185337
ENSG00000148297.16	protein_coding	MED22	0.010107	-0.18528
ENSG00000183527.12	protein_coding	PSMG1	0.0177	-0.184864
ENSG00000173218.15	protein_coding	VANGL1	0.00453868	-0.184813
ENSG00000134871.19	protein_coding	COL4A2	1.91217e-05	-0.184453
ENSG00000102393.14	protein_coding	GLA	0.00265053	-0.184006
ENSG00000112319.20	protein_coding	EYA4	0.00772473	-0.183804
ENSG00000140451.13	protein_coding	PIF1	0.0346887	-0.183536
ENSG00000067992.17	protein_coding	PDK3	0.0240834	-0.18295
ENSG00000132394.11	protein_coding	EEFSEC	0.0294798	-0.182575
ENSG00000188641.14	protein_coding	DPYD	0.0242786	-0.180584
ENSG00000116260.17	protein_coding	QSOX1	0.0224164	-0.1799
ENSG00000132549.20	protein_coding	VPS13B	0.015276	-0.179855
ENSG00000122862.5	protein_coding	SRGN	0.00601621	-0.179819
ENSG00000134333.14	protein_coding	LDHA	0.00532012	-0.179366
ENSG00000168710.18	protein_coding	AHCYL1	0.00330872	-0.178611
ENSG00000105486.14	protein_coding	LIG1	0.0244946	-0.176789
ENSG00000063978.16	protein_coding	RNF4	0.00533205	-0.175771
ENSG00000007264.15	protein_coding	MATK	0.0115946	-0.175296
ENSG00000149657.20	protein_coding	LSM14B	0.00657797	-0.174883
ENSG00000134802.18	protein_coding	SLC43A3	0.0123095	-0.174827
ENSG00000159216.19	protein_coding	RUNX1	0.0363937	-0.172748
ENSG00000129103.19	protein_coding	SUMF2	0.0014624	-0.17267
ENSG00000172037.14	protein_coding	LAMB2	0.00883604	-0.171285
ENSG00000181192.12	protein_coding	DHTKD1	0.00236117	-0.171132
ENSG00000120875.9	protein_coding	DUSP4	0.0262676	-0.170729
ENSG00000144579.8	protein_coding	CTDSP1	0.00454346	-0.16901
ENSG00000126391.14	protein_coding	FRMD8	0.0255693	-0.168125
ENSG00000120029.13	protein_coding	ARMH3	0.0221334	-0.167413
ENSG00000120833.14	protein_coding	SOCS2	0.027432	-0.166346
ENSG00000141564.15	protein_coding	RPTOR	0.00987749	-0.165824
ENSG00000103479.17	protein_coding	RBL2	0.0145562	-0.165047
ENSG00000154217.16	protein_coding	PITPNC1	0.0158669	-0.16495
ENSG00000176720.6	protein_coding	BOK	0.0206146	-0.164178
ENSG00000137331.12	protein_coding	IER3	0.0361555	-0.164164
ENSG00000105135.16	protein_coding	ILVBL	0.0151704	-0.163798
ENSG00000142634.13	protein_coding	EFHD2	0.00889621	-0.162404
ENSG00000164040.18	protein_coding	PGRMC2	0.0202848	-0.161456
ENSG00000145730.21	protein_coding	PAM	0.00241678	-0.161376
ENSG00000116857.17	protein_coding	TMEM9	0.00706787	-0.160773
ENSG00000049656.14	protein_coding	CLPTM1L	0.00866824	-0.159848
ENSG00000068024.18	protein_coding	HDAC4	0.0160982	-0.159294
ENSG00000067057.18	protein_coding	PFKP	0.0211322	-0.15897
ENSG00000134287.10	protein_coding	ARF3	0.0111624	-0.158874
ENSG00000164941.14	protein_coding	INTS8	0.00886922	-0.157914
ENSG00000081760.17	protein_coding	AACS	0.00739691	-0.156843
ENSG00000164062.13	protein_coding	APEH	0.0080806	-0.156242
ENSG00000204525.18	protein_coding	HLA-C	0.00544394	-0.156041
ENSG00000154122.14	protein_coding	ANKH	0.0101036	-0.154984
ENSG00000178105.12	protein_coding	DDX10	0.0202117	-0.151736
ENSG00000185624.16	protein_coding	P4HB	0.00356299	-0.148105
ENSG00000141543.12	protein_coding	EIF4A3	0.0186171	-0.146605
ENSG00000011478.13	protein_coding	QPCTL	0.0308505	-0.146262
ENSG00000169851.15	protein_coding	PCDH7	0.0245395	-0.146127
ENSG00000167815.12	protein_coding	PRDX2	0.0210959	-0.145827
ENSG00000136997.21	protein_coding	MYC	0.0289715	-0.143707
ENSG00000101868.13	protein_coding	POLA1	0.0295342	-0.142578
ENSG00000104774.13	protein_coding	MAN2B1	0.0335833	-0.142097
ENSG00000115365.12	protein_coding	LANCL1	0.0167652	-0.141271
ENSG00000136153.20	protein_coding	LMO7	0.00985515	-0.140683
ENSG00000167004.14	protein_coding	PDIA3	0.00162438	-0.140439
ENSG00000145833.16	protein_coding	DDX46	0.0204942	-0.140417
ENSG00000169057.24	protein_coding	MECP2	0.0206716	-0.1396
ENSG00000070814.22	protein_coding	TCOF1	0.019203	-0.139123
ENSG00000196954.14	protein_coding	CASP4	0.0347379	-0.138377
ENSG00000111669.15	protein_coding	TPI1	0.032459	-0.137324
ENSG00000111581.10	protein_coding	NUP107	0.0102649	-0.134847
ENSG00000183741.12	protein_coding	CBX6	0.0195229	-0.133342
ENSG00000136156.15	protein_coding	ITM2B	0.0117058	-0.132602
ENSG00000087460.29	protein_coding	GNAS	0.0068	-0.130402
ENSG00000109111.15	protein_coding	SUPT6H	0.0316131	-0.127872
ENSG00000150687.12	protein_coding	PRSS23	0.0197051	-0.121271
ENSG00000062716.13	protein_coding	VMP1	0.00824154	-0.119808
ENSG00000112541.19	protein_coding	PDE10A	0.0248755	-0.11977
ENSG00000124571.18	protein_coding	XPO5	0.0214977	-0.119659
ENSG00000197858.11	protein_coding	GPAA1	0.0244975	-0.119363
ENSG00000132780.17	protein_coding	NASP	0.0227384	-0.118803
ENSG00000078618.23	protein_coding	NRDC	0.0138629	-0.1186
ENSG00000182326.16	protein_coding	C1S	0.0349274	-0.113151
ENSG00000141756.19	protein_coding	FKBP10	0.0235702	-0.107068
ENSG00000132471.12	protein_coding	WBP2	0.0370384	0.111122
ENSG00000164924.18	protein_coding	YWHAZ	0.0232165	0.111237
ENSG00000126216.15	protein_coding	TUBGCP3	0.0401525	0.121713
ENSG00000160789.24	protein_coding	LMNA	0.00362315	0.128725
ENSG00000082898.19	protein_coding	XPO1	0.0156171	0.12978
ENSG00000004897.12	protein_coding	CDC27	0.0322425	0.130061
ENSG00000196396.10	protein_coding	PTPN1	0.0165157	0.131473
ENSG00000172466.16	protein_coding	ZNF24	0.0265018	0.135754
ENSG00000124588.22	protein_coding	NQO2	0.0245045	0.136603
ENSG00000120963.12	protein_coding	ZNF706	0.0419666	0.137384
ENSG00000137992.15	protein_coding	DBT	0.0284526	0.138652
ENSG00000062194.16	protein_coding	GPBP1	0.0257081	0.142916
ENSG00000082516.9	protein_coding	GEMIN5	0.0222274	0.145924
ENSG00000168374.11	protein_coding	ARF4	0.00347567	0.146093
ENSG00000119326.15	protein_coding	CTNNAL1	0.00808903	0.146258
ENSG00000126351.13	protein_coding	THRA	0.0181414	0.146556
ENSG00000103266.11	protein_coding	STUB1	0.0213218	0.147427
ENSG00000117280.13	protein_coding	RAB29	0.0183519	0.147601
ENSG00000066027.12	protein_coding	PPP2R5A	0.0147446	0.15029
ENSG00000143933.20	protein_coding	CALM2	0.00362918	0.150413
ENSG00000151806.14	protein_coding	GUF1	0.0486028	0.15576
ENSG00000104341.17	protein_coding	LAPTM4B	0.00469233	0.156273
ENSG00000139163.16	protein_coding	ETNK1	0.0142846	0.15679
ENSG00000131669.10	protein_coding	NINJ1	0.0151618	0.157457
ENSG00000143398.20	protein_coding	PIP5K1A	0.00517662	0.158711
ENSG00000074696.13	protein_coding	HACD3	0.0190335	0.159214
ENSG00000180398.13	protein_coding	MCFD2	0.00531389	0.161495
ENSG00000134375.11	protein_coding	TIMM17A	0.00540717	0.16178
ENSG00000108819.11	protein_coding	PPP1R9B	0.00786109	0.162075
ENSG00000204580.14	protein_coding	DDR1	0.00189695	0.162455
ENSG00000105063.19	protein_coding	PPP6R1	0.01182	0.162538
ENSG00000213281.5	protein_coding	NRAS	0.0211392	0.163007
ENSG00000112576.13	protein_coding	CCND3	0.00582287	0.163977
ENSG00000180329.14	protein_coding	CCDC43	0.0237744	0.164419
ENSG00000143479.18	protein_coding	DYRK3	0.0249159	0.164527
ENSG00000271601.4	protein_coding	LIX1L	0.0142074	0.165742
ENSG00000139746.16	protein_coding	RBM26	0.00402969	0.166014
ENSG00000085433.17	protein_coding	WDR47	0.0273186	0.166872
ENSG00000164611.13	protein_coding	PTTG1	0.0140239	0.167074
ENSG00000170385.10	protein_coding	SLC30A1	0.00742225	0.168776
ENSG00000196419.13	protein_coding	XRCC6	0.00131304	0.169382
ENSG00000171444.18	protein_coding	MCC	0.0214704	0.16953
ENSG00000162616.9	protein_coding	DNAJB4	0.022745	0.169631
ENSG00000150867.14	protein_coding	PIP4K2A	0.0108126	0.169948
ENSG00000198712.1	protein_coding	MT-CO2	0.00975963	0.17034
ENSG00000168259.17	protein_coding	DNAJC7	0.0123149	0.17051
ENSG00000118680.14	protein_coding	MYL12B	0.00537914	0.171436
ENSG00000174238.16	protein_coding	PITPNA	0.00619318	0.172853
ENSG00000136938.9	protein_coding	ANP32B	0.000608878	0.172853
ENSG00000184232.9	protein_coding	OAF	0.0120046	0.172998
ENSG00000104695.13	protein_coding	PPP2CB	0.00253936	0.173858
ENSG00000070367.16	protein_coding	EXOC5	0.00424613	0.174011
ENSG00000197535.16	protein_coding	MYO5A	0.0216119	0.174318
ENSG00000197713.15	protein_coding	RPE	0.0194975	0.174914
ENSG00000184307.17	protein_coding	ZDHHC23	0.0238992	0.175429
ENSG00000173812.11	protein_coding	EIF1	0.0171957	0.175728
ENSG00000108106.14	protein_coding	UBE2S	0.00619089	0.177688
ENSG00000146587.18	protein_coding	RBAK	0.00638935	0.177695
ENSG00000137710.17	protein_coding	RDX	0.00336671	0.177842
ENSG00000075702.19	protein_coding	WDR62	0.026918	0.177863
ENSG00000026103.23	protein_coding	FAS	0.0278083	0.178441
ENSG00000101856.10	protein_coding	PGRMC1	0.000529704	0.179785
ENSG00000152492.15	protein_coding	CCDC50	0.00247367	0.179892
ENSG00000164163.11	protein_coding	ABCE1	0.022664	0.179911
ENSG00000153201.16	protein_coding	RANBP2	0.00504244	0.180548
ENSG00000047249.18	protein_coding	ATP6V1H	0.00220093	0.180856
ENSG00000137414.7	protein_coding	FAM8A1	0.0117837	0.180873
ENSG00000145740.20	protein_coding	SLC30A5	0.00168933	0.181852
ENSG00000177200.18	protein_coding	CHD9	0.0230983	0.182403
ENSG00000167535.8	protein_coding	CACNB3	0.022468	0.183287
ENSG00000073712.15	protein_coding	FERMT2	0.00150865	0.183796
ENSG00000132128.18	protein_coding	LRRC41	0.00129493	0.184007
ENSG00000133103.17	protein_coding	COG6	0.0351433	0.184706
ENSG00000144674.17	protein_coding	GOLGA4	0.00148692	0.186249
ENSG00000140416.23	protein_coding	TPM1	0.00967078	0.18684
ENSG00000188610.12	protein_coding	FAM72B	0.0342323	0.186873
ENSG00000157540.22	protein_coding	DYRK1A	0.00725166	0.187071
ENSG00000169718.18	protein_coding	DUS1L	0.0162313	0.18761
ENSG00000134057.15	protein_coding	CCNB1	0.0202312	0.187849
ENSG00000275832.5	protein_coding	ARHGAP23	0.014639	0.188361
ENSG00000159055.4	protein_coding	MIS18A	0.0159625	0.189276
ENSG00000123268.9	protein_coding	ATF1	0.00139886	0.190646
ENSG00000061938.21	protein_coding	TNK2	0.0231496	0.192797
ENSG00000117620.15	protein_coding	SLC35A3	0.00186766	0.193363
ENSG00000164976.9	protein_coding	MYORG	0.0156648	0.19413
ENSG00000163785.13	protein_coding	RYK	0.0151405	0.194284
ENSG00000087502.19	protein_coding	ERGIC2	0.00707461	0.195288
ENSG00000167699.14	protein_coding	GLOD4	0.00635126	0.196296
ENSG00000100664.11	protein_coding	EIF5	0.00393184	0.196792
ENSG00000181649.8	protein_coding	PHLDA2	0.00231002	0.198441
ENSG00000135535.17	protein_coding	CD164	3.57481e-06	0.19845
ENSG00000168453.16	protein_coding	HR	0.000708756	0.198468
ENSG00000005020.13	protein_coding	SKAP2	0.0198824	0.199138
ENSG00000108064.11	protein_coding	TFAM	0.00414367	0.200051
ENSG00000198832.11	protein_coding	SELENOM	0.00965806	0.200112
ENSG00000103342.13	protein_coding	GSPT1	1.28682e-05	0.200282
ENSG00000085231.14	protein_coding	AK6	0.0134858	0.200493
ENSG00000112308.13	protein_coding	C6orf62	0.000847299	0.200798
ENSG00000197045.13	protein_coding	GMFB	0.00132629	0.201075
ENSG00000119185.13	protein_coding	ITGB1BP1	0.0234264	0.203924
ENSG00000117054.15	protein_coding	ACADM	0.0245658	0.204955
ENSG00000013374.17	protein_coding	NUB1	0.00103214	0.206194
ENSG00000185920.18	protein_coding	PTCH1	0.0173703	0.206654
ENSG00000123562.18	protein_coding	MORF4L2	0.0111196	0.208311
ENSG00000198909.8	protein_coding	MAP3K3	0.00657248	0.209242
ENSG00000173457.11	protein_coding	PPP1R14B	0.00439876	0.209664
ENSG00000196937.11	protein_coding	FAM3C	0.011289	0.210668
ENSG00000213347.11	protein_coding	MXD3	0.0169665	0.212541
ENSG00000095203.15	protein_coding	EPB41L4B	0.00662013	0.212722
ENSG00000110696.10	protein_coding	C11orf58	0.00318086	0.212864
ENSG00000165300.8	protein_coding	SLITRK5	0.0102603	0.213412
ENSG00000126070.20	protein_coding	AGO3	0.00870221	0.213654
ENSG00000145555.15	protein_coding	MYO10	5.57196e-05	0.214566
ENSG00000080546.14	protein_coding	SESN1	0.00916029	0.215106
ENSG00000143321.19	protein_coding	HDGF	1.44929e-05	0.215221
ENSG00000175416.16	protein_coding	CLTB	0.00625589	0.215267
ENSG00000165915.14	protein_coding	SLC39A13	0.00580681	0.215317
ENSG00000107897.20	protein_coding	ACBD5	0.0024772	0.215698
ENSG00000144867.13	protein_coding	SRPRB	0.00384568	0.215741
ENSG00000123364.5	protein_coding	HOXC13	0.0060923	0.216281
ENSG00000188064.10	protein_coding	WNT7B	0.00444749	0.216453
ENSG00000153363.14	lncRNA	LINC00467	0.0392213	0.216733
ENSG00000182700.5	protein_coding	IGIP	0.0286498	0.217081
ENSG00000135617.4	protein_coding	PRADC1	0.0129443	0.217889
ENSG00000116251.11	protein_coding	RPL22	0.0154419	0.218161
ENSG00000162775.17	protein_coding	RBM15	0.00464306	0.218205
ENSG00000122863.6	protein_coding	CHST3	0.000473313	0.219475
ENSG00000174574.16	protein_coding	AKIRIN1	3.06489e-05	0.220088
ENSG00000138772.13	protein_coding	ANXA3	0.00685037	0.220174
ENSG00000163162.9	protein_coding	RNF149	0.00316835	0.220274
ENSG00000116539.14	protein_coding	ASH1L	0.000440239	0.220292
ENSG00000143889.16	protein_coding	HNRNPLL	0.00504179	0.222584
ENSG00000115520.9	protein_coding	COQ10B	0.00590587	0.22306
ENSG00000152056.17	protein_coding	AP1S3	0.0069158	0.223925
ENSG00000186283.14	protein_coding	TOR3A	0.00782602	0.225073
ENSG00000090621.15	protein_coding	PABPC4	0.00247403	0.226686
ENSG00000144746.7	protein_coding	ARL6IP5	0.000255101	0.227057
ENSG00000188612.12	protein_coding	SUMO2	0.000626873	0.227783
ENSG00000133858.17	protein_coding	ZFC3H1	0.000759313	0.22862
ENSG00000108094.17	protein_coding	CUL2	0.00745968	0.229988
ENSG00000130312.7	protein_coding	MRPL34	0.00383416	0.230507
ENSG00000134602.16	protein_coding	STK26	0.00017646	0.23091
ENSG00000119125.17	protein_coding	GDA	0.000378572	0.233228
ENSG00000143416.21	protein_coding	SELENBP1	0.00106548	0.234271
ENSG00000182752.10	protein_coding	PAPPA	0.0206243	0.235035
ENSG00000274070.2	protein_coding	CASTOR2	0.0237173	0.236416
ENSG00000140497.16	protein_coding	SCAMP2	0.000216712	0.237288
ENSG00000235823.4	lncRNA	OLMALINC	0.0091036	0.237761
ENSG00000165156.15	protein_coding	ZHX1	0.000294962	0.238128
ENSG00000149218.5	protein_coding	ENDOD1	0.00115305	0.238234
ENSG00000100078.4	protein_coding	PLA2G3	0.02225	0.238387
ENSG00000170832.13	protein_coding	USP32	0.000355181	0.239075
ENSG00000172840.7	protein_coding	PDP2	0.00612186	0.239639
ENSG00000125686.12	protein_coding	MED1	0.000397793	0.241515
ENSG00000132002.9	protein_coding	DNAJB1	0.000672316	0.243795
ENSG00000170522.10	protein_coding	ELOVL6	0.000873912	0.245975
ENSG00000225630.1	unprocessed_pseudogene	MTND2P28	0.000500364	0.24684
ENSG00000185787.15	protein_coding	MORF4L1	1.53712e-05	0.252097
ENSG00000115596.4	protein_coding	WNT6	0.0191368	0.252153
ENSG00000181450.18	protein_coding	ZNF678	0.0135895	0.253764
ENSG00000084764.12	protein_coding	MAPRE3	0.0212753	0.253854
ENSG00000151135.10	protein_coding	TMEM263	7.70795e-05	0.254288
ENSG00000198763.3	protein_coding	MT-ND2	3.4195e-05	0.254506
ENSG00000168615.13	protein_coding	ADAM9	9.85662e-05	0.255454
ENSG00000100097.12	protein_coding	LGALS1	0.0164125	0.255601
ENSG00000173905.9	protein_coding	GOLIM4	4.95914e-07	0.255892
ENSG00000020129.16	protein_coding	NCDN	0.00800231	0.255896
ENSG00000176018.13	protein_coding	LYSMD3	0.000656302	0.256025
ENSG00000102098.19	protein_coding	SCML2	0.00064883	0.256033
ENSG00000154319.16	protein_coding	FAM167A	0.0175974	0.256389
ENSG00000071967.12	protein_coding	CYBRD1	0.00191195	0.256604
ENSG00000110880.11	protein_coding	CORO1C	3.70802e-06	0.256664
ENSG00000137714.3	protein_coding	FDX1	0.00523871	0.258277
ENSG00000119900.9	protein_coding	OGFRL1	0.000484196	0.25835
ENSG00000218283.2	processed_pseudogene	MORF4L1P1	0.00443392	0.258882
ENSG00000100614.18	protein_coding	PPM1A	0.0190371	0.259513
ENSG00000083312.19	protein_coding	TNPO1	2.14858e-05	0.259613
ENSG00000033100.17	protein_coding	CHPF2	0.000820485	0.261134
ENSG00000214357.9	protein_coding	NEURL1B	0.00617875	0.261146
ENSG00000145041.16	protein_coding	DCAF1	4.42655e-05	0.261798
ENSG00000091527.17	protein_coding	CDV3	0.00560825	0.262034
ENSG00000109180.15	protein_coding	OCIAD1	8.6524e-05	0.263246
ENSG00000236824.2	scRNA	BCYRN1	0.0204367	0.26421
ENSG00000116299.17	protein_coding	ELAPOR1	0.0220076	0.265889
ENSG00000197780.11	protein_coding	TAF13	3.75992e-05	0.265891
ENSG00000223573.7	protein_coding	TINCR	0.00361259	0.267999
ENSG00000135185.12	protein_coding	TMEM243	0.0210085	0.268361
ENSG00000103707.10	protein_coding	MTFMT	0.00132141	0.268995
ENSG00000247556.6	lncRNA	OIP5-AS1	0.000345041	0.270057
ENSG00000065559.15	protein_coding	MAP2K4	0.00106568	0.270185
ENSG00000087299.12	protein_coding	L2HGDH	0.000250435	0.27042
ENSG00000185697.17	protein_coding	MYBL1	0.000405336	0.272095
ENSG00000177125.5	protein_coding	ZBTB34	0.00433643	0.272555
ENSG00000155324.10	protein_coding	GRAMD2B	0.00465971	0.274395
ENSG00000122257.20	protein_coding	RBBP6	1.07632e-05	0.278656
ENSG00000116675.16	protein_coding	DNAJC6	1.05643e-06	0.281358
ENSG00000109686.19	protein_coding	SH3D19	0.000149453	0.282983
ENSG00000067560.14	protein_coding	RHOA	1.11583e-08	0.283595
ENSG00000132170.24	protein_coding	PPARG	0.000295148	0.28487
ENSG00000101019.22	protein_coding	UQCC1	0.000957075	0.284912
ENSG00000176102.13	protein_coding	CSTF3	0.000221368	0.286486
ENSG00000109854.14	protein_coding	HTATIP2	2.38326e-05	0.287674
ENSG00000066583.12	protein_coding	ISOC1	0.0012905	0.289796
ENSG00000102218.6	protein_coding	RP2	0.00186687	0.289846
ENSG00000165072.10	protein_coding	MAMDC2	0.023006	0.290288
ENSG00000204272.13	protein_coding	NBDY	0.00759464	0.2906
ENSG00000130021.15	protein_coding	PUDP	0.00778947	0.292934
ENSG00000116977.19	protein_coding	LGALS8	0.0217372	0.293205
ENSG00000153814.13	protein_coding	JAZF1	0.00305812	0.293327
ENSG00000012174.12	protein_coding	MBTPS2	0.0216928	0.294359
ENSG00000128573.27	protein_coding	FOXP2	0.00389126	0.294558
ENSG00000196159.14	protein_coding	FAT4	0.0066808	0.29498
ENSG00000112237.13	protein_coding	CCNC	0.000132535	0.300287
ENSG00000141934.10	protein_coding	PLPP2	8.20168e-06	0.300726
ENSG00000182400.15	protein_coding	TRAPPC6B	0.0131871	0.300886
ENSG00000235106.10	protein_coding	BRD3OS	0.00515268	0.301251
ENSG00000011198.10	protein_coding	ABHD5	0.000510766	0.303156
ENSG00000213096.11	protein_coding	ZNF254	0.0107877	0.30555
ENSG00000178878.13	protein_coding	APOLD1	0.0173662	0.306752
ENSG00000182903.16	protein_coding	ZNF721	0.00406114	0.307615
ENSG00000198840.2	protein_coding	MT-ND3	2.11755e-07	0.310078
ENSG00000159459.12	protein_coding	UBR1	0.000124774	0.310835
ENSG00000104442.10	protein_coding	ARMC1	3.51935e-06	0.3131
ENSG00000066654.14	protein_coding	THUMPD1	0.000180396	0.31466
ENSG00000166689.16	protein_coding	PLEKHA7	0.0204089	0.315211
ENSG00000113389.16	protein_coding	NPR3	9.12786e-09	0.31639
ENSG00000106554.13	protein_coding	CHCHD3	2.07094e-05	0.316973
ENSG00000135842.17	protein_coding	NIBAN1	2.38084e-05	0.32041
ENSG00000134982.17	protein_coding	APC	4.86951e-05	0.321875
ENSG00000277969.1	lncRNA	ENSG00000277969	0.0114643	0.322422
ENSG00000041353.10	protein_coding	RAB27B	0.000879239	0.325228
ENSG00000205581.11	protein_coding	HMGN1	3.25534e-08	0.325831
ENSG00000139618.17	protein_coding	BRCA2	0.00528535	0.326133
ENSG00000067113.17	protein_coding	PLPP1	0.00199007	0.326622
ENSG00000141034.10	protein_coding	GID4	6.89604e-05	0.328053
ENSG00000168077.14	protein_coding	SCARA3	0.0123297	0.32855
ENSG00000157613.11	protein_coding	CREB3L1	0.000472248	0.328759
ENSG00000070061.16	protein_coding	ELP1	1.06404e-07	0.330801
ENSG00000139438.6	protein_coding	FAM222A	0.0193725	0.331314
ENSG00000276023.5	protein_coding	DUSP14	0.000251144	0.331322
ENSG00000079215.15	protein_coding	SLC1A3	8.18702e-09	0.333965
ENSG00000009413.16	protein_coding	REV3L	3.7685e-06	0.334864
ENSG00000169155.10	protein_coding	ZBTB43	0.000164517	0.335815
ENSG00000257698.3	lncRNA	GIHCG	0.00244713	0.33664
ENSG00000102081.16	protein_coding	FMR1	4.91674e-07	0.338991
ENSG00000101745.17	protein_coding	ANKRD12	6.66851e-05	0.339721
ENSG00000101871.17	protein_coding	MID1	3.16186e-07	0.340362
ENSG00000181019.13	protein_coding	NQO1	0.00408789	0.341035
ENSG00000109062.12	protein_coding	SLC9A3R1	2.50759e-13	0.341822
ENSG00000182934.12	protein_coding	SRPRA	6.57956e-11	0.344639
ENSG00000119541.10	protein_coding	VPS4B	0.00522903	0.346586
ENSG00000082146.13	protein_coding	STRADB	0.000167765	0.349087
ENSG00000112210.12	protein_coding	RAB23	0.000286493	0.3505
ENSG00000182459.5	protein_coding	TEX19	0.0207133	0.352351
ENSG00000118200.15	protein_coding	CAMSAP2	1.05973e-09	0.354295
ENSG00000128510.12	protein_coding	CPA4	0.0246424	0.356209
ENSG00000072364.13	protein_coding	AFF4	2.3489e-05	0.35656
ENSG00000159256.13	protein_coding	MORC3	0.000959368	0.359769
ENSG00000124357.13	protein_coding	NAGK	0.000281314	0.360344
ENSG00000122126.18	protein_coding	OCRL	2.23357e-06	0.362486
ENSG00000135823.14	protein_coding	STX6	9.73472e-06	0.362721
ENSG00000136897.8	protein_coding	MRPL50	2.64711e-05	0.362991
ENSG00000177888.8	protein_coding	ZBTB41	2.27818e-05	0.369848
ENSG00000135378.4	protein_coding	PRRG4	0.000122227	0.370523
ENSG00000188997.8	protein_coding	KCTD21	0.000338104	0.371801
ENSG00000108515.18	protein_coding	ENO3	9.58801e-06	0.376173
ENSG00000233822.6	protein_coding	H2BC15	0.00566347	0.376596
ENSG00000003056.8	protein_coding	M6PR	8.84658e-09	0.377617
ENSG00000112110.10	protein_coding	MRPL18	1.32733e-06	0.382533
ENSG00000242265.6	protein_coding	PEG10	1.42958e-06	0.383116
ENSG00000129055.13	protein_coding	ANAPC13	0.000350782	0.387067
ENSG00000119328.12	protein_coding	ABITRAM	0.00028681	0.390709
ENSG00000197142.11	protein_coding	ACSL5	0.0031435	0.392277
ENSG00000137824.16	protein_coding	RMDN3	1.79858e-06	0.398304
ENSG00000100387.9	protein_coding	RBX1	0.000110796	0.398676
ENSG00000113615.13	protein_coding	SEC24A	7.04456e-07	0.39945
ENSG00000107560.12	protein_coding	RAB11FIP2	3.21529e-05	0.403744
ENSG00000119042.17	protein_coding	SATB2	0.00159305	0.408545
ENSG00000144228.9	protein_coding	SPOPL	0.000115685	0.410081
ENSG00000114573.10	protein_coding	ATP6V1A	6.45998e-13	0.415134
ENSG00000119912.18	protein_coding	IDE	6.08908e-09	0.415366
ENSG00000183496.6	protein_coding	MEX3B	0.00201325	0.416788
ENSG00000083799.18	protein_coding	CYLD	7.57234e-06	0.418847
ENSG00000173267.14	protein_coding	SNCG	0.00233248	0.42513
ENSG00000164023.15	protein_coding	SGMS2	5.44425e-06	0.42877
ENSG00000152137.8	protein_coding	HSPB8	1.10183e-05	0.428881
ENSG00000102543.14	protein_coding	CDADC1	0.0189659	0.432453
ENSG00000143375.15	protein_coding	CGN	7.09444e-05	0.433882
ENSG00000111711.10	protein_coding	GOLT1B	5.8425e-07	0.436996
ENSG00000119906.13	protein_coding	SLF2	0.000838024	0.437195
ENSG00000231345.3	transcribed_processed_pseudogene	BEND3P1	0.00396319	0.438162
ENSG00000131437.16	protein_coding	KIF3A	4.03126e-05	0.441328
ENSG00000125148.7	protein_coding	MT2A	7.1407e-06	0.441349
ENSG00000121579.14	protein_coding	NAA50	1.56088e-22	0.442518
ENSG00000165801.10	protein_coding	ARHGEF40	5.2501e-05	0.446242
ENSG00000184787.19	protein_coding	UBE2G2	6.0007e-18	0.447032
ENSG00000174007.9	protein_coding	CEP19	0.000738316	0.4579
ENSG00000100558.9	protein_coding	PLEK2	0.000182834	0.459051
ENSG00000187189.11	protein_coding	TSPYL4	0.0246708	0.460524
ENSG00000163293.12	protein_coding	NIPAL1	0.000884175	0.46126
ENSG00000116922.15	protein_coding	C1orf109	7.1972e-08	0.474377
ENSG00000272734.1	lncRNA	ADIRF-AS1	0.00530389	0.475902
ENSG00000100380.15	protein_coding	ST13	5.8239e-16	0.512425
ENSG00000104691.16	protein_coding	UBXN8	4.98586e-05	0.523052
ENSG00000064195.7	protein_coding	DLX3	0.00081988	0.532976
ENSG00000107789.16	protein_coding	MINPP1	3.01375e-12	0.536843
ENSG00000235750.10	protein_coding	KIAA0040	2.29476e-16	0.539359
ENSG00000100522.10	protein_coding	GNPNAT1	3.47554e-07	0.539636
ENSG00000068383.19	protein_coding	INPP5A	2.26644e-05	0.552778
ENSG00000056558.11	protein_coding	TRAF1	0.00812309	0.557265
ENSG00000180573.10	protein_coding	H2AC6	8.31414e-05	0.559189
ENSG00000008517.19	protein_coding	IL32	0.00168504	0.573886
ENSG00000173391.9	protein_coding	OLR1	0.0013947	0.576514
ENSG00000104205.16	protein_coding	SGK3	5.46293e-06	0.608978
ENSG00000167676.5	protein_coding	PLIN4	8.56841e-06	0.648408
ENSG00000184678.11	protein_coding	H2BC21	0.00036616	0.662032
ENSG00000169826.8	protein_coding	CSGALNACT2	6.50549e-08	0.677715
ENSG00000158373.9	protein_coding	H2BC5	0.000163679	0.689596
ENSG00000164236.12	protein_coding	ANKRD33B	1.15319e-11	0.698798
ENSG00000160075.12	protein_coding	SSU72	3.32201e-29	0.7142
ENSG00000165244.7	protein_coding	ZNF367	4.23926e-08	0.72315
ENSG00000187837.4	protein_coding	H1-2	1.25163e-07	0.729859
ENSG00000121644.19	protein_coding	DESI2	4.84768e-27	0.741244
ENSG00000196663.16	protein_coding	TECPR2	1.65929e-12	0.766878
ENSG00000119285.11	protein_coding	HEATR1	1.29646e-40	0.770406
ENSG00000197903.8	protein_coding	H2BC12	3.8814e-11	0.796073
ENSG00000136999.5	protein_coding	CCN3	1.4136e-19	0.881985
ENSG00000069869.17	protein_coding	NEDD4	8.10617e-32	0.895733
ENSG00000188725.8	protein_coding	SMIM15	1.28356e-38	1.01613
ENSG00000134755.18	protein_coding	DSC2	1.85276e-29	1.14752
