# Supplementary material for: Parsing the roles of DExD-box proteins DDX39A and DDX39B in alternative RNA splicing
Source: Nucleic Acids Res. 2024 May 27;52(14):8534–51. doi: 10.1093/nar/gkae431 (PMC11317157; doi:10.1093/nar/gkae431)
Supplement: gkae431_Supplemental_Files [file gkae431_supplemental_files.zip › Supplementary File 2 DDX39B knockdown differentially expresseg genes_v6.xlsx]

## Sheet: DEG padj < 0.05
gene_id	biotype	gene_name	padj	log2FoldChange
ENSG00000185633.11	protein_coding	NDUFA4L2	2.18211e-13	-2.833				downregulated genes (padj value < 0.05 and log2FoldChange > 0.36)
ENSG00000167772.12	protein_coding	ANGPTL4	4.01829e-12	-2.55142				upregulated genes (padj value < 0.05 and log2FoldChange > 0.36)
ENSG00000143847.16	protein_coding	PPFIA4	2.16353e-10	-2.36743
ENSG00000107159.14	protein_coding	CA9	1.92931e-19	-2.35451
ENSG00000184489.13	protein_coding	PTP4A3	9.16665e-14	-2.30508
ENSG00000287403.1	lncRNA	ENSG00000287403	2.27391e-07	-2.19959
ENSG00000116690.13	protein_coding	PRG4	3.01767e-22	-2.13023
ENSG00000237330.3	protein_coding	RNF223	8.47e-06	-2.09672
ENSG00000111674.9	protein_coding	ENO2	3.23131e-16	-2.06287
ENSG00000214145.8	lncRNA	LINC00887	1.87764e-16	-2.02847
ENSG00000182379.10	protein_coding	NXPH4	1.99736e-63	-1.94106
ENSG00000181513.15	protein_coding	ACBD4	1.08047e-30	-1.9357
ENSG00000248323.8	lncRNA	LUCAT1	9.40202e-25	-1.87947
ENSG00000083067.24	protein_coding	TRPM3	8.66778e-06	-1.81019
ENSG00000177483.12	protein_coding	RBM44	1.91525e-05	-1.80963
ENSG00000108551.5	protein_coding	RASD1	0.000124734	-1.80477
ENSG00000259772.7	lncRNA	ENSG00000259772	8.69988e-10	-1.79477
ENSG00000185499.17	protein_coding	MUC1	4.67976e-23	-1.76623
ENSG00000232774.8	lncRNA	ENSG00000232774	0.0032291	-1.75378
ENSG00000186832.9	protein_coding	KRT16	1.46467e-19	-1.72837
ENSG00000123405.14	protein_coding	NFE2	9.9961e-07	-1.72127
ENSG00000167011.9	protein_coding	NAT16	4.87593e-07	-1.72002
ENSG00000278535.5	protein_coding	DHRS11	1.6964e-38	-1.70596
ENSG00000160471.13	protein_coding	COX6B2	4.872e-05	-1.70205
ENSG00000175938.7	protein_coding	ORAI3	3.91362e-11	-1.68595
ENSG00000160781.17	protein_coding	PAQR6	8.91322e-09	-1.68083
ENSG00000052344.16	protein_coding	PRSS8	8.60421e-08	-1.65662
ENSG00000112499.13	protein_coding	SLC22A2	0.00018355	-1.6475
ENSG00000104883.8	protein_coding	PEX11G	8.33123e-12	-1.64531
ENSG00000179913.11	protein_coding	B3GNT3	3.94559e-13	-1.63852
ENSG00000267278.6	lncRNA	MAP3K14-AS1	1.21155e-18	-1.63053
ENSG00000214776.12	transcribed_unprocessed_pseudogene	ENSG00000214776	2.88018e-07	-1.60852
ENSG00000213199.8	protein_coding	ASIC3	1.34004e-13	-1.60781
ENSG00000127954.13	protein_coding	STEAP4	3.49563e-11	-1.60777
ENSG00000177943.14	protein_coding	MAMDC4	3.89326e-12	-1.56038
ENSG00000204228.4	protein_coding	HSD17B8	5.70415e-11	-1.56
ENSG00000041982.16	protein_coding	TNC	2.02401e-19	-1.54226
ENSG00000108785.7	unprocessed_pseudogene	HSD17B1P1	1.63217e-08	-1.53502
ENSG00000072682.20	protein_coding	P4HA2	1.75141e-06	-1.52603
ENSG00000104419.17	protein_coding	NDRG1	1.35313e-07	-1.50493
ENSG00000090539.15	protein_coding	CHRD	4.48549e-09	-1.50364
ENSG00000175130.7	protein_coding	MARCKSL1	4.36623e-97	-1.50277
ENSG00000205129.9	protein_coding	C4orf47	6.92423e-06	-1.48791
ENSG00000206337.12	lncRNA	HCP5	4.26965e-25	-1.4874
ENSG00000247095.4	lncRNA	MIR210HG	2.81091e-14	-1.48713
ENSG00000152292.18	protein_coding	SH2D6	1.61017e-14	-1.4868
ENSG00000185168.6	lncRNA	LINC00482	4.53727e-09	-1.48667
ENSG00000259291.2	lncRNA	ZNF710-AS1	5.40319e-05	-1.4862
ENSG00000114268.12	protein_coding	PFKFB4	1.65709e-07	-1.47535
ENSG00000114779.20	protein_coding	ABHD14B	1.96577e-83	-1.47489
ENSG00000134830.6	protein_coding	C5AR2	1.28468e-22	-1.46564
ENSG00000185561.10	protein_coding	TLCD2	3.11031e-38	-1.4563
ENSG00000163328.14	protein_coding	GPR155	3.04257e-15	-1.44289
ENSG00000279453.1	TEC	ENSG00000279453	5.88429e-07	-1.44114
ENSG00000139178.12	protein_coding	C1RL	6.36387e-39	-1.43866
ENSG00000189060.6	protein_coding	H1-0	6.42394e-41	-1.43301
ENSG00000173918.15	protein_coding	C1QTNF1	2.31213e-11	-1.42797
ENSG00000213118.4	processed_pseudogene	CHCHD2P4	1.71288e-13	-1.42186
ENSG00000183615.6	protein_coding	FAM167B	1.60085e-07	-1.41327
ENSG00000135245.10	protein_coding	HILPDA	3.02476e-08	-1.41002
ENSG00000197587.11	protein_coding	DMBX1	2.40215e-07	-1.40552
ENSG00000159958.7	protein_coding	TNFRSF13C	0.000444327	-1.40116
ENSG00000214193.11	protein_coding	SH3D21	1.86666e-09	-1.39431
ENSG00000171798.19	protein_coding	KNDC1	1.73103e-06	-1.38367
ENSG00000182463.16	protein_coding	TSHZ2	5.39984e-41	-1.38152
ENSG00000132688.11	protein_coding	NES	9.5608e-34	-1.3759
ENSG00000146205.15	protein_coding	ANO7	5.22787e-10	-1.36642
ENSG00000127507.18	protein_coding	ADGRE2	8.46282e-21	-1.36512
ENSG00000126005.17	protein_coding	MMP24OS	1.51948e-10	-1.36329
ENSG00000172638.13	protein_coding	EFEMP2	4.68598e-05	-1.35602
ENSG00000161912.18	transcribed_unprocessed_pseudogene	ADCY10P1	0.000113288	-1.35411
ENSG00000013588.9	protein_coding	GPRC5A	6.99272e-07	-1.34898
ENSG00000135406.14	protein_coding	PRPH	0.000384647	-1.34672
ENSG00000273812.3	lncRNA	ENSG00000273812	1.0447e-06	-1.34393
ENSG00000185885.17	protein_coding	IFITM1	1.33781e-09	-1.33129
ENSG00000132470.14	protein_coding	ITGB4	2.48268e-11	-1.3268
ENSG00000213904.10	lncRNA	LIPE-AS1	0.000120102	-1.32118
ENSG00000105639.20	protein_coding	JAK3	7.08454e-13	-1.32013
ENSG00000172183.16	protein_coding	ISG20	3.73634e-20	-1.31115
ENSG00000241360.2	protein_coding	PDXP	3.20669e-14	-1.30684
ENSG00000286532.1	lncRNA	PARTICL	3.59363e-10	-1.30189
ENSG00000169241.19	protein_coding	SLC50A1	3.29331e-63	-1.29564
ENSG00000128422.18	protein_coding	KRT17	1.80505e-50	-1.28671
ENSG00000175573.7	protein_coding	C11orf68	7.1731e-29	-1.27049
ENSG00000263069.6	lncRNA	RNF213-AS1	0.000385779	-1.26753
ENSG00000143162.9	protein_coding	CREG1	3.60553e-88	-1.26258
ENSG00000270533.2	transcribed_processed_pseudogene	ENSG00000270533	0.000303065	-1.26227
ENSG00000213420.8	protein_coding	GPC2	1.8124e-07	-1.26216
ENSG00000100299.18	protein_coding	ARSA	2.27996e-31	-1.26099
ENSG00000179532.13	protein_coding	DNHD1	3.79285e-08	-1.26004
ENSG00000280081.4	transcribed_processed_pseudogene	LINC01667	7.05717e-08	-1.25848
ENSG00000137700.18	protein_coding	SLC37A4	8.20781e-28	-1.2557
ENSG00000168936.11	protein_coding	TMEM129	2.95904e-30	-1.25461
ENSG00000101464.11	protein_coding	PIGU	1.04839e-08	-1.23909
ENSG00000128482.16	protein_coding	RNF112	2.26682e-05	-1.23418
ENSG00000186862.20	protein_coding	PDZD7	4.19517e-09	-1.22828
ENSG00000042445.14	protein_coding	RETSAT	2.07321e-95	-1.22122
ENSG00000160298.18	protein_coding	C21orf58	8.335e-19	-1.21959
ENSG00000167733.14	protein_coding	HSD11B1L	1.58718e-07	-1.21896
ENSG00000283959.2	lncRNA	ENSG00000283959	0.00213433	-1.21712
ENSG00000005961.19	protein_coding	ITGA2B	1.45394e-07	-1.2144
ENSG00000197561.7	protein_coding	ELANE	0.00163446	-1.2112
ENSG00000168209.6	protein_coding	DDIT4	5.48692e-10	-1.21034
ENSG00000277161.2	protein_coding	PIGW	1.13767e-26	-1.20667
ENSG00000186897.5	protein_coding	C1QL4	1.61182e-05	-1.20587
ENSG00000265096.3	lncRNA	C1QTNF1-AS1	0.000416405	-1.20196
ENSG00000268573.1	lncRNA	ENSG00000268573	2.63628e-09	-1.20133
ENSG00000287356.1	lncRNA	ENSG00000287356	0.000395609	-1.20108
ENSG00000155367.16	protein_coding	PPM1J	0.000325293	-1.1991
ENSG00000135346.9	protein_coding	CGA	2.02001e-11	-1.19554
ENSG00000231881.2	lncRNA	ENSG00000231881	0.000558821	-1.19153
ENSG00000233223.4	lncRNA	ENSG00000233223	5.98713e-08	-1.19043
ENSG00000117472.10	protein_coding	TSPAN1	6.13314e-10	-1.18814
ENSG00000260257.2	lncRNA	ENSG00000260257	0.000158712	-1.18176
ENSG00000059804.16	protein_coding	SLC2A3	0.000219147	-1.18127
ENSG00000149922.12	protein_coding	TBX6	0.000139004	-1.18106
ENSG00000099377.14	protein_coding	HSD3B7	2.1569e-11	-1.18016
ENSG00000141738.14	protein_coding	GRB7	2.11473e-21	-1.17741
ENSG00000007255.10	protein_coding	TRAPPC6A	2.13645e-08	-1.17709
ENSG00000100968.14	protein_coding	NFATC4	0.0245718	-1.17683
ENSG00000165171.11	protein_coding	METTL27	5.58055e-07	-1.17353
ENSG00000181773.7	protein_coding	GPR3	1.62973e-05	-1.17339
ENSG00000143333.7	protein_coding	RGS16	0.00420542	-1.17319
ENSG00000224846.3	lncRNA	NQO2-AS1	0.00129952	-1.16315
ENSG00000167702.13	protein_coding	KIFC2	6.48398e-08	-1.16237
ENSG00000064205.11	protein_coding	CCN5	3.51252e-24	-1.1587
ENSG00000006283.18	protein_coding	CACNA1G	2.9464e-05	-1.15819
ENSG00000123427.17	protein_coding	EEF1AKMT3	1.88126e-08	-1.15739
ENSG00000186806.6	protein_coding	VSIG10L	3.289e-06	-1.15566
ENSG00000131459.13	protein_coding	GFPT2	7.5125e-20	-1.15474
ENSG00000132635.17	protein_coding	PCED1A	3.56138e-37	-1.15296
ENSG00000167525.15	protein_coding	PROCA1	1.16635e-05	-1.15035
ENSG00000181143.15	protein_coding	MUC16	7.86061e-23	-1.14709
ENSG00000287737.2	lncRNA	ENSG00000287737	6.33161e-07	-1.14573
ENSG00000133805.16	protein_coding	AMPD3	6.51331e-05	-1.14404
ENSG00000158859.10	protein_coding	ADAMTS4	7.28733e-11	-1.14162
ENSG00000163220.11	protein_coding	S100A9	5.98931e-05	-1.14145
ENSG00000129103.19	protein_coding	SUMF2	1.3569e-40	-1.13954
ENSG00000266714.10	protein_coding	MYO15B	0.000253856	-1.1372
ENSG00000119729.12	protein_coding	RHOQ	7.72407e-25	-1.13565
ENSG00000259256.2	lncRNA	LINC01895	4.72223e-10	-1.13174
ENSG00000170379.21	protein_coding	TCAF2	8.08181e-05	-1.13109
ENSG00000168237.18	protein_coding	GLYCTK	6.83451e-09	-1.13087
ENSG00000181856.15	protein_coding	SLC2A4	8.08063e-06	-1.12903
ENSG00000142102.16	protein_coding	PGGHG	1.85123e-06	-1.12882
ENSG00000115275.15	protein_coding	MOGS	7.17351e-45	-1.12865
ENSG00000265972.6	protein_coding	TXNIP	0.00420568	-1.12656
ENSG00000172482.5	protein_coding	AGXT	0.0106857	-1.12512
ENSG00000104983.8	protein_coding	CCDC61	5.30015e-06	-1.12126
ENSG00000163683.12	protein_coding	SMIM14	1.69961e-11	-1.11196
ENSG00000130433.8	protein_coding	CACNG6	0.0153231	-1.10532
ENSG00000009950.16	protein_coding	MLXIPL	2.5368e-12	-1.10391
ENSG00000144655.15	protein_coding	CSRNP1	4.53645e-10	-1.10342
ENSG00000173727.13	transcribed_unprocessed_pseudogene	ENSG00000173727	1.70578e-42	-1.10049
ENSG00000128284.19	protein_coding	APOL3	0.000513974	-1.10041
ENSG00000131480.9	protein_coding	AOC2	8.12679e-08	-1.09958
ENSG00000168528.12	protein_coding	SERINC2	3.88279e-40	-1.09427
ENSG00000166046.11	protein_coding	TCP11L2	1.91329e-08	-1.09424
ENSG00000162366.8	protein_coding	PDZK1IP1	0.00179189	-1.09198
ENSG00000181577.16	lncRNA	C6orf223	2.99656e-12	-1.09006
ENSG00000049239.13	protein_coding	H6PD	8.77151e-14	-1.08941
ENSG00000100307.13	protein_coding	CBX7	1.99028e-11	-1.08696
ENSG00000267939.1	lncRNA	ENSG00000267939	0.00100006	-1.08529
ENSG00000242259.9	protein_coding	C22orf39	4.36481e-21	-1.085
ENSG00000134107.5	protein_coding	BHLHE40	8.35226e-05	-1.08489
ENSG00000170345.10	protein_coding	FOS	7.47537e-10	-1.08144
ENSG00000163348.4	protein_coding	PYGO2	2.16228e-24	-1.08075
ENSG00000258586.1	lncRNA	LINC02274	0.00142671	-1.07979
ENSG00000280339.1	TEC	ENSG00000280339	0.00095288	-1.07913
ENSG00000182600.9	protein_coding	SNORC	0.00285818	-1.07603
ENSG00000127561.16	protein_coding	SYNGR3	1.31887e-08	-1.07359
ENSG00000111679.17	protein_coding	PTPN6	5.35671e-18	-1.07297
ENSG00000161888.12	protein_coding	SPC24	8.10246e-24	-1.07279
ENSG00000172927.9	protein_coding	MYEOV	6.00026e-06	-1.07252
ENSG00000146094.16	protein_coding	DOK3	9.18928e-07	-1.07109
ENSG00000179094.16	protein_coding	PER1	3.17442e-22	-1.06912
ENSG00000167524.16	protein_coding	RSKR	2.89156e-06	-1.06909
ENSG00000100889.12	protein_coding	PCK2	2.19464e-16	-1.06591
ENSG00000145244.12	protein_coding	CORIN	0.000867304	-1.06559
ENSG00000182199.11	protein_coding	SHMT2	3.28324e-50	-1.06253
ENSG00000108840.16	protein_coding	HDAC5	9.10111e-32	-1.06097
ENSG00000171236.10	protein_coding	LRG1	2.55057e-13	-1.06001
ENSG00000178531.6	protein_coding	CTXN1	9.18208e-29	-1.0597
ENSG00000102312.24	protein_coding	PORCN	7.29759e-16	-1.05079
ENSG00000273373.1	lncRNA	ENSG00000273373	3.18455e-08	-1.05026
ENSG00000196839.13	protein_coding	ADA	3.24557e-17	-1.04998
ENSG00000196123.13	protein_coding	KIAA0895L	1.68751e-20	-1.04955
ENSG00000153832.12	protein_coding	FBXO36	1.78051e-07	-1.04833
ENSG00000147689.17	protein_coding	FAM83A	2.83259e-16	-1.04494
ENSG00000110628.16	protein_coding	SLC22A18	1.49654e-21	-1.04159
ENSG00000267432.6	lncRNA	DNAH17-AS1	3.37151e-07	-1.04024
ENSG00000204529.4	transcribed_unprocessed_pseudogene	GUCY2EP	5.09588e-06	-1.04004
ENSG00000260563.3	lncRNA	ENSG00000260563	1.77674e-05	-1.03987
ENSG00000182885.17	protein_coding	ADGRG3	0.000256002	-1.03975
ENSG00000265692.1	lncRNA	LINC01970	0.000503727	-1.03658
ENSG00000235863.4	protein_coding	B3GALT4	0.0015544	-1.03632
ENSG00000068971.14	protein_coding	PPP2R5B	8.3671e-10	-1.03558
ENSG00000010318.22	protein_coding	PHF7	3.77328e-05	-1.0314
ENSG00000054179.12	protein_coding	ENTPD2	4.97875e-11	-1.03137
ENSG00000109107.14	protein_coding	ALDOC	1.11315e-13	-1.03079
ENSG00000230882.1	processed_pseudogene	ENSG00000230882	1.23287e-06	-1.0288
ENSG00000116251.11	protein_coding	RPL22	8.49127e-19	-1.026
ENSG00000128016.7	protein_coding	ZFP36	1.07725e-05	-1.0259
ENSG00000258839.4	protein_coding	MC1R	0.00046745	-1.02506
ENSG00000061656.11	protein_coding	SPAG4	0.00085277	-1.02157
ENSG00000113916.18	protein_coding	BCL6	0.00142537	-1.01886
ENSG00000143303.12	protein_coding	METTL25B	7.9035e-17	-1.01673
ENSG00000014914.21	protein_coding	MTMR11	2.73117e-05	-1.01519
ENSG00000101213.7	protein_coding	PTK6	9.64572e-10	-1.01512
ENSG00000256982.3	lncRNA	ENSG00000256982	0.00245728	-1.01408
ENSG00000005448.17	protein_coding	WDR54	5.08315e-05	-1.01406
ENSG00000186007.10	protein_coding	LEMD1	0.000535128	-1.01075
ENSG00000166578.10	protein_coding	IQCD	0.000323122	-1.01002
ENSG00000178226.11	protein_coding	PRSS36	0.00428303	-1.00867
ENSG00000167930.17	protein_coding	FAM234A	1.02978e-69	-1.00633
ENSG00000165185.15	protein_coding	KIAA1958	8.92802e-23	-0.998901
ENSG00000213859.8	protein_coding	KCTD11	1.3427e-06	-0.997329
ENSG00000272068.1	lncRNA	BCAN-AS1	3.4517e-06	-0.996479
ENSG00000108771.13	protein_coding	DHX58	2.4299e-09	-0.996449
ENSG00000241288.8	lncRNA	LINC02614	0.000778755	-0.995718
ENSG00000102878.18	protein_coding	HSF4	0.00010013	-0.995161
ENSG00000176454.15	protein_coding	LPCAT4	5.23264e-21	-0.993149
ENSG00000075240.17	protein_coding	GRAMD4	0.000547752	-0.993042
ENSG00000178802.18	protein_coding	MPI	1.26913e-20	-0.990406
ENSG00000267080.7	lncRNA	ASB16-AS1	1.81103e-06	-0.990261
ENSG00000108846.16	protein_coding	ABCC3	1.16604e-17	-0.986843
ENSG00000162729.14	protein_coding	IGSF8	1.73073e-70	-0.983608
ENSG00000225032.5	lncRNA	ENSG00000225032	0.0159964	-0.981729
ENSG00000143443.10	protein_coding	C1orf56	6.3972e-08	-0.981625
ENSG00000063180.9	protein_coding	CA11	3.23694e-08	-0.981408
ENSG00000188095.6	protein_coding	MESP2	0.00326498	-0.980425
ENSG00000048140.18	protein_coding	TSPAN17	6.94153e-05	-0.976807
ENSG00000157593.19	protein_coding	SLC35B2	1.55998e-20	-0.9763
ENSG00000137310.12	protein_coding	TCF19	4.18001e-33	-0.975102
ENSG00000238266.2	lncRNA	LINC00707	3.05947e-10	-0.97469
ENSG00000159399.10	protein_coding	HK2	0.0046557	-0.972858
ENSG00000108641.20	protein_coding	B9D1	8.59689e-16	-0.971314
ENSG00000163702.20	protein_coding	IL17RC	2.90804e-11	-0.969503
ENSG00000117533.15	protein_coding	VAMP4	3.00919e-09	-0.968812
ENSG00000109991.10	protein_coding	P2RX3	5.74373e-05	-0.967824
ENSG00000166803.14	protein_coding	PCLAF	5.07686e-18	-0.967461
ENSG00000179029.15	protein_coding	TMEM107	4.83539e-15	-0.967204
ENSG00000254389.3	lncRNA	RHPN1-AS1	0.00111719	-0.966838
ENSG00000138193.17	protein_coding	PLCE1	6.29442e-09	-0.963952
ENSG00000188313.13	protein_coding	PLSCR1	3.49627e-06	-0.963691
ENSG00000261051.1	lncRNA	ENSG00000261051	0.00137337	-0.963688
ENSG00000163346.17	protein_coding	PBXIP1	2.82966e-24	-0.962276
ENSG00000143382.16	protein_coding	ADAMTSL4	1.74644e-22	-0.962097
ENSG00000281406.2	protein_coding	BLACAT1	2.38385e-11	-0.960255
ENSG00000179715.13	protein_coding	PCED1B	0.000112877	-0.959144
ENSG00000174165.8	protein_coding	ZDHHC24	1.24074e-25	-0.959091
ENSG00000101187.16	protein_coding	SLCO4A1	3.54674e-39	-0.958547
ENSG00000254999.4	protein_coding	BRK1	3.31725e-20	-0.957906
ENSG00000167700.9	protein_coding	MFSD3	7.26311e-11	-0.957309
ENSG00000027869.12	protein_coding	SH2D2A	4.2848e-08	-0.957041
ENSG00000100644.17	protein_coding	HIF1A	0.000119477	-0.956615
ENSG00000126562.17	protein_coding	WNK4	0.00936075	-0.954167
ENSG00000060642.12	protein_coding	PIGV	3.57864e-07	-0.952626
ENSG00000243477.6	protein_coding	NAA80	2.6672e-15	-0.952237
ENSG00000135114.13	protein_coding	OASL	1.4512e-32	-0.952213
ENSG00000099785.11	protein_coding	MARCHF2	4.59151e-14	-0.952177
ENSG00000235560.4	lncRNA	ENSG00000235560	0.00654217	-0.950905
ENSG00000130193.8	protein_coding	THEM6	2.27229e-15	-0.950845
ENSG00000103175.11	protein_coding	WFDC1	8.73925e-18	-0.948232
ENSG00000178927.18	protein_coding	CYBC1	1.46488e-12	-0.946672
ENSG00000272031.3	protein_coding	ANKRD34A	1.65455e-05	-0.945651
ENSG00000121753.13	protein_coding	ADGRB2	2.43313e-18	-0.945418
ENSG00000221869.5	protein_coding	CEBPD	1.74277e-13	-0.945163
ENSG00000125746.18	protein_coding	EML2	1.93336e-27	-0.944516
ENSG00000103534.17	protein_coding	TMC5	4.76457e-08	-0.941857
ENSG00000122733.12	protein_coding	PHF24	0.00529086	-0.941676
ENSG00000155066.16	protein_coding	PROM2	0.00290661	-0.940603
ENSG00000142552.8	protein_coding	RCN3	3.25969e-10	-0.938413
ENSG00000272405.1	lncRNA	ENSG00000272405	1.97977e-17	-0.937778
ENSG00000182272.12	protein_coding	B4GALNT4	3.90603e-16	-0.937568
ENSG00000213672.8	protein_coding	NCKIPSD	2.33319e-33	-0.937096
ENSG00000257702.4	lncRNA	LBX2-AS1	0.00376681	-0.936859
ENSG00000261326.4	lncRNA	LINC01355	0.000489179	-0.93671
ENSG00000160796.18	protein_coding	NBEAL2	2.81917e-10	-0.933844
ENSG00000131016.17	protein_coding	AKAP12	7.47763e-18	-0.931828
ENSG00000289007.1	lncRNA	ENSG00000289007	2.17939e-05	-0.930987
ENSG00000167550.11	protein_coding	RHEBL1	5.29773e-05	-0.930853
ENSG00000271503.6	protein_coding	CCL5	7.29252e-08	-0.93022
ENSG00000270441.1	unprocessed_pseudogene	LAMB2P1	0.002273	-0.930125
ENSG00000101000.6	protein_coding	PROCR	6.80769e-19	-0.928392
ENSG00000141574.8	protein_coding	SECTM1	0.0152689	-0.926137
ENSG00000246263.4	lncRNA	UBR5-DT	0.00512743	-0.925542
ENSG00000167363.14	protein_coding	FN3K	0.0022525	-0.921519
ENSG00000011478.13	protein_coding	QPCTL	1.10703e-29	-0.919261
ENSG00000127585.12	protein_coding	FBXL16	1.58687e-36	-0.919132
ENSG00000249992.2	protein_coding	TMEM158	0.00281587	-0.918871
ENSG00000196968.11	protein_coding	FUT11	3.03855e-05	-0.918026
ENSG00000246985.8	lncRNA	SOCS2-AS1	0.00294149	-0.91603
ENSG00000112715.26	protein_coding	VEGFA	9.04746e-21	-0.915631
ENSG00000147872.10	protein_coding	PLIN2	0.000969989	-0.913416
ENSG00000184897.6	protein_coding	H1-10	1.82539e-13	-0.911895
ENSG00000167925.16	protein_coding	GHDC	2.204e-17	-0.91071
ENSG00000281332.1	lncRNA	LINC00997	0.00048582	-0.910572
ENSG00000232593.7	protein_coding	KANTR	1.13749e-15	-0.9102
ENSG00000215262.8	protein_coding	KCNU1	0.00490894	-0.909979
ENSG00000247240.9	lncRNA	UBL7-DT	0.000255135	-0.907861
ENSG00000165389.7	protein_coding	SPTSSA	6.5331e-32	-0.90715
ENSG00000250899.3	lncRNA	ENSG00000250899	0.000825925	-0.906902
ENSG00000205208.5	protein_coding	C4orf46	1.12988e-08	-0.905399
ENSG00000198563.14	protein_coding	DDX39B	1.62106e-05	-0.904184
ENSG00000171462.15	protein_coding	DLK2	1.01317e-05	-0.903891
ENSG00000186567.14	protein_coding	CEACAM19	0.0076095	-0.902595
ENSG00000129566.13	protein_coding	TEP1	1.1337e-12	-0.900053
ENSG00000162997.15	transcribed_unitary_pseudogene	PRORSD1P	0.0042111	-0.898152
ENSG00000176383.9	protein_coding	B3GNT4	0.000227487	-0.892888
ENSG00000276122.1	lncRNA	ENSG00000276122	0.0003508	-0.891585
ENSG00000170703.16	protein_coding	TTLL6	0.00773754	-0.891124
ENSG00000135596.18	protein_coding	MICAL1	0.000280782	-0.889816
ENSG00000196407.12	protein_coding	THEM5	0.000401417	-0.889721
ENSG00000175183.10	protein_coding	CSRP2	1.95997e-12	-0.889325
ENSG00000272808.4	lncRNA	GCAWKR	2.6331e-05	-0.887667
ENSG00000175182.15	protein_coding	FAM131A	3.44019e-07	-0.887024
ENSG00000162645.13	protein_coding	GBP2	0.0248855	-0.88557
ENSG00000125434.11	protein_coding	SLC25A35	3.88122e-11	-0.88543
ENSG00000251169.2	lncRNA	LINC01843	0.0224694	-0.885267
ENSG00000198517.10	protein_coding	MAFK	9.66143e-19	-0.884171
ENSG00000178685.14	protein_coding	PARP10	3.30185e-08	-0.882585
ENSG00000137628.18	protein_coding	DDX60	1.30822e-05	-0.882296
ENSG00000117016.10	protein_coding	RIMS3	4.49627e-15	-0.880059
ENSG00000168477.19	protein_coding	TNXB	0.00555784	-0.879678
ENSG00000226328.7	lncRNA	NUP50-DT	2.72919e-07	-0.879476
ENSG00000154079.6	protein_coding	SDHAF4	1.97281e-11	-0.878252
ENSG00000013563.14	protein_coding	DNASE1L1	4.66208e-11	-0.877591
ENSG00000156381.9	protein_coding	ANKRD9	6.26342e-26	-0.877193
ENSG00000160323.19	protein_coding	ADAMTS13	0.000700493	-0.873879
ENSG00000104953.20	protein_coding	TLE6	5.1304e-06	-0.873285
ENSG00000167815.12	protein_coding	PRDX2	6.99832e-35	-0.873202
ENSG00000137033.12	protein_coding	IL33	0.00099988	-0.872916
ENSG00000179284.6	protein_coding	DAND5	0.00336989	-0.871648
ENSG00000013364.19	protein_coding	MVP	3.42288e-41	-0.871251
ENSG00000173221.14	protein_coding	GLRX	2.45563e-09	-0.870402
ENSG00000217801.11	transcribed_unprocessed_pseudogene	ENSG00000217801	2.6572e-08	-0.87013
ENSG00000231312.8	lncRNA	MAP4K3-DT	5.46558e-06	-0.866833
ENSG00000160446.19	protein_coding	ZDHHC12	4.6788e-07	-0.866422
ENSG00000289489.1	lncRNA	ENSG00000289489	0.00729037	-0.865358
ENSG00000187535.14	protein_coding	IFT140	1.38143e-14	-0.865053
ENSG00000185664.15	protein_coding	PMEL	0.000875327	-0.86384
ENSG00000159403.18	protein_coding	C1R	1.38937e-05	-0.862117
ENSG00000131471.7	protein_coding	AOC3	1.83451e-05	-0.860136
ENSG00000176994.11	protein_coding	SMCR8	8.74554e-17	-0.859943
ENSG00000198951.12	protein_coding	NAGA	1.55344e-15	-0.858438
ENSG00000126391.14	protein_coding	FRMD8	7.52802e-27	-0.858219
ENSG00000175643.10	protein_coding	RMI2	3.61522e-17	-0.858168
ENSG00000213923.13	protein_coding	CSNK1E	1.70671e-27	-0.857971
ENSG00000239213.7	lncRNA	NCK1-DT	2.13053e-05	-0.856035
ENSG00000124098.10	protein_coding	FAM210B	4.33191e-06	-0.855331
ENSG00000188660.4	lncRNA	LINC00319	0.00356413	-0.854539
ENSG00000135622.13	protein_coding	SEMA4F	8.4674e-13	-0.852557
ENSG00000182700.5	protein_coding	IGIP	0.00103913	-0.851501
ENSG00000105186.16	protein_coding	ANKRD27	2.93859e-24	-0.850373
ENSG00000275202.1	lncRNA	ENSG00000275202	0.00291373	-0.849932
ENSG00000163975.13	protein_coding	MELTF	5.2023e-18	-0.84625
ENSG00000131094.4	protein_coding	C1QL1	6.95918e-13	-0.846121
ENSG00000135722.9	protein_coding	FBXL8	9.72835e-07	-0.84588
ENSG00000137959.17	protein_coding	IFI44L	0.0109412	-0.845112
ENSG00000125629.16	protein_coding	INSIG2	0.000150909	-0.844737
ENSG00000164620.9	protein_coding	RELL2	0.000521583	-0.844108
ENSG00000101695.9	protein_coding	RNF125	3.07624e-08	-0.843063
ENSG00000103145.11	protein_coding	HCFC1R1	1.59352e-08	-0.84075
ENSG00000072135.13	protein_coding	PTPN18	2.97326e-13	-0.840633
ENSG00000048028.11	protein_coding	USP28	1.93839e-10	-0.838591
ENSG00000162086.16	protein_coding	ZNF75A	0.0154387	-0.838072
ENSG00000182952.5	protein_coding	HMGN4	5.11608e-09	-0.836049
ENSG00000185033.15	protein_coding	SEMA4B	1.93558e-06	-0.834806
ENSG00000138030.13	protein_coding	KHK	0.00174054	-0.834348
ENSG00000226696.7	lncRNA	LENG8-AS1	0.0010296	-0.83421
ENSG00000156711.17	protein_coding	MAPK13	0.000211439	-0.833574
ENSG00000231527.7	lncRNA	FAM27C	0.00079052	-0.833358
ENSG00000166340.18	protein_coding	TPP1	9.55964e-25	-0.832414
ENSG00000105141.6	protein_coding	CASP14	0.00541952	-0.830701
ENSG00000182054.10	protein_coding	IDH2	4.74119e-20	-0.830152
ENSG00000245958.7	transcribed_unprocessed_pseudogene	SEPTIN7P14	3.1032e-05	-0.829884
ENSG00000164096.13	protein_coding	C4orf3	0.000185175	-0.829686
ENSG00000115042.10	protein_coding	FAHD2A	6.27128e-12	-0.828496
ENSG00000090971.5	protein_coding	NAT14	0.00241431	-0.828494
ENSG00000155254.13	protein_coding	MARVELD1	6.52951e-14	-0.827983
ENSG00000132535.22	protein_coding	DLG4	3.27714e-09	-0.827104
ENSG00000134013.16	protein_coding	LOXL2	1.17813e-17	-0.825957
ENSG00000103528.17	protein_coding	SYT17	8.50365e-05	-0.825312
ENSG00000177383.5	protein_coding	MAGEF1	0.000849978	-0.82519
ENSG00000167740.10	protein_coding	CYB5D2	0.00334695	-0.825124
ENSG00000129219.14	protein_coding	PLD2	2.66551e-16	-0.824439
ENSG00000198947.18	protein_coding	DMD	3.97936e-37	-0.824018
ENSG00000176087.16	protein_coding	SLC35A4	1.12483e-14	-0.822018
ENSG00000138185.20	protein_coding	ENTPD1	5.54912e-06	-0.819187
ENSG00000204396.11	protein_coding	VWA7	0.00266703	-0.818734
ENSG00000007314.12	protein_coding	SCN4A	0.0117124	-0.81863
ENSG00000176720.6	protein_coding	BOK	3.50085e-14	-0.816223
ENSG00000242498.8	protein_coding	ARPIN	0.00115156	-0.816039
ENSG00000184481.17	protein_coding	FOXO4	2.16031e-06	-0.814929
ENSG00000237441.10	protein_coding	RGL2	7.13077e-15	-0.814655
ENSG00000168887.11	protein_coding	C2orf68	5.03146e-18	-0.814325
ENSG00000139613.12	protein_coding	SMARCC2	1.99637e-08	-0.813966
ENSG00000037042.9	protein_coding	TUBG2	2.83109e-12	-0.81351
ENSG00000205704.7	protein_coding	LINC00634	0.0124491	-0.812429
ENSG00000158106.14	protein_coding	RHPN1	7.10082e-05	-0.812383
ENSG00000113119.13	protein_coding	TMCO6	6.4698e-12	-0.811963
ENSG00000168906.13	protein_coding	MAT2A	8.97476e-20	-0.81177
ENSG00000094631.21	protein_coding	HDAC6	3.82185e-17	-0.811131
ENSG00000177989.14	protein_coding	ODF3B	3.67071e-08	-0.81112
ENSG00000137331.12	protein_coding	IER3	4.8205e-16	-0.810936
ENSG00000289234.1	lncRNA	ENSG00000289234	1.26647e-05	-0.809937
ENSG00000186907.8	protein_coding	RTN4RL2	1.43852e-20	-0.809518
ENSG00000179085.8	protein_coding	DPM3	7.85706e-10	-0.807644
ENSG00000183691.6	protein_coding	NOG	0.000121301	-0.807023
ENSG00000115486.13	protein_coding	GGCX	1.97813e-28	-0.806931
ENSG00000073803.14	protein_coding	MAP3K13	1.7916e-05	-0.805679
ENSG00000160539.6	protein_coding	PLPP7	0.000773108	-0.80558
ENSG00000213903.9	protein_coding	LTB4R	0.0247748	-0.804498
ENSG00000153291.16	protein_coding	SLC25A27	9.44246e-06	-0.804265
ENSG00000272668.2	lncRNA	ENSG00000272668	0.00071858	-0.803681
ENSG00000069399.15	protein_coding	BCL3	4.04315e-05	-0.803274
ENSG00000267787.7	lncRNA	ENSG00000267787	0.00209943	-0.802136
ENSG00000186376.15	protein_coding	ZNF75D	7.09405e-09	-0.801853
ENSG00000188747.9	protein_coding	NOXA1	0.000229267	-0.801736
ENSG00000272886.6	protein_coding	DCP1A	6.4376e-20	-0.801353
ENSG00000115255.12	protein_coding	REEP6	4.71598e-12	-0.801138
ENSG00000180385.9	transcribed_unprocessed_pseudogene	EMC3-AS1	0.000889531	-0.800917
ENSG00000167549.19	protein_coding	CORO6	0.000711109	-0.800718
ENSG00000099330.9	protein_coding	OCEL1	1.55517e-08	-0.800642
ENSG00000169660.17	protein_coding	HEXD	4.44874e-13	-0.799788
ENSG00000237886.1	lncRNA	NALT1	0.00202161	-0.799327
ENSG00000273145.1	lncRNA	ENSG00000273145	0.0192408	-0.796747
ENSG00000179859.10	protein_coding	RNF227	0.00125362	-0.796733
ENSG00000129473.11	protein_coding	BCL2L2	1.55282e-09	-0.795882
ENSG00000163840.10	protein_coding	DTX3L	1.52783e-17	-0.794049
ENSG00000230699.2	lncRNA	ENSG00000230699	0.00691372	-0.79353
ENSG00000142677.4	protein_coding	IL22RA1	0.00118807	-0.792956
ENSG00000274180.1	protein_coding	NATD1	4.66367e-05	-0.792718
ENSG00000276570.1	lncRNA	ENSG00000276570	0.0155641	-0.792662
ENSG00000196843.17	protein_coding	ARID5A	1.35372e-07	-0.791197
ENSG00000269190.6	protein_coding	FBXO17	5.44374e-08	-0.791123
ENSG00000135835.12	protein_coding	KIAA1614	0.00585026	-0.789857
ENSG00000206567.10	lncRNA	ENSG00000206567	0.0027978	-0.78955
ENSG00000232098.3	lncRNA	ENSG00000232098	1.80911e-09	-0.788826
ENSG00000155508.14	protein_coding	CNOT8	2.01401e-06	-0.788188
ENSG00000244509.4	protein_coding	APOBEC3C	5.63793e-23	-0.78652
ENSG00000198894.8	protein_coding	CIPC	1.66959e-09	-0.78644
ENSG00000173757.10	protein_coding	STAT5B	0.0010445	-0.786036
ENSG00000172269.20	protein_coding	DPAGT1	1.62959e-18	-0.785979
ENSG00000144724.20	protein_coding	PTPRG	0.00222535	-0.784755
ENSG00000204175.6	protein_coding	GPRIN2	0.012048	-0.78336
ENSG00000249898.9	lncRNA	MCPH1-AS1	0.0212582	-0.782678
ENSG00000168890.14	protein_coding	TMEM150A	0.00366125	-0.782363
ENSG00000162241.13	protein_coding	SLC25A45	4.55645e-08	-0.780983
ENSG00000100342.21	protein_coding	APOL1	0.0225414	-0.780369
ENSG00000176171.12	protein_coding	BNIP3	1.1305e-05	-0.780031
ENSG00000267321.4	lncRNA	SNHG30	8.47513e-08	-0.779326
ENSG00000123739.11	protein_coding	PLA2G12A	9.69201e-14	-0.778652
ENSG00000176422.14	protein_coding	SPRYD4	3.18911e-07	-0.777085
ENSG00000135519.8	protein_coding	KCNH3	0.00473219	-0.776102
ENSG00000213339.9	protein_coding	QTRT1	1.46987e-08	-0.775265
ENSG00000204619.8	protein_coding	PPP1R11	5.46129e-06	-0.775188
ENSG00000250903.10	lncRNA	GMDS-DT	0.00940944	-0.77491
ENSG00000288558.2	protein_coding	DUS4L-BCAP29	1.15751e-05	-0.773278
ENSG00000272870.4	lncRNA	SAP30-DT	0.000242986	-0.773111
ENSG00000257337.8	lncRNA	ENSG00000257337	0.000522617	-0.773075
ENSG00000105223.20	protein_coding	PLD3	1.29946e-17	-0.772982
ENSG00000109072.14	protein_coding	VTN	0.00889338	-0.772959
ENSG00000149489.9	protein_coding	ROM1	0.00529054	-0.772054
ENSG00000235194.9	protein_coding	PPP1R3E	0.000981773	-0.771702
ENSG00000141524.17	protein_coding	TMC6	7.26814e-15	-0.771119
ENSG00000099810.21	protein_coding	MTAP	8.29582e-22	-0.770716
ENSG00000175832.13	protein_coding	ETV4	3.20462e-15	-0.769557
ENSG00000163516.14	protein_coding	ANKZF1	4.94845e-12	-0.768679
ENSG00000181192.12	protein_coding	DHTKD1	1.26095e-42	-0.768154
ENSG00000156504.17	protein_coding	PABIR2	1.45179e-14	-0.766496
ENSG00000135469.14	protein_coding	COQ10A	1.41007e-05	-0.766404
ENSG00000138764.15	protein_coding	CCNG2	0.00495851	-0.765696
ENSG00000184465.16	protein_coding	WDR27	0.00227898	-0.764604
ENSG00000229953.1	lncRNA	ENSG00000229953	0.000186167	-0.762451
ENSG00000073150.14	protein_coding	PANX2	1.40561e-09	-0.762031
ENSG00000158769.18	protein_coding	F11R	0.0154004	-0.761633
ENSG00000113083.15	protein_coding	LOX	0.00035955	-0.761109
ENSG00000141295.14	protein_coding	SCRN2	2.56791e-05	-0.760166
ENSG00000139629.16	protein_coding	GALNT6	2.98302e-41	-0.759408
ENSG00000288973.1	lncRNA	ENSG00000288973	1.07595e-07	-0.75697
ENSG00000176953.13	protein_coding	NFATC2IP	2.57978e-17	-0.756708
ENSG00000100258.18	protein_coding	LMF2	1.38534e-28	-0.755653
ENSG00000278619.5	protein_coding	MRM1	2.45886e-10	-0.75485
ENSG00000185386.15	protein_coding	MAPK11	2.49115e-10	-0.754648
ENSG00000177042.16	protein_coding	TMEM80	6.58048e-05	-0.754642
ENSG00000105696.9	protein_coding	TMEM59L	0.00843535	-0.754548
ENSG00000149150.9	protein_coding	SLC43A1	7.2838e-09	-0.753881
ENSG00000143554.14	protein_coding	SLC27A3	0.00921719	-0.752661
ENSG00000266094.8	protein_coding	RASSF5	0.000593129	-0.752286
ENSG00000146278.11	protein_coding	PNRC1	5.18892e-05	-0.752039
ENSG00000124587.14	protein_coding	PEX6	1.23349e-15	-0.750235
ENSG00000105520.11	protein_coding	PLPPR2	2.69056e-06	-0.74885
ENSG00000108370.17	protein_coding	RGS9	0.00214115	-0.747128
ENSG00000112096.19	protein_coding	SOD2	3.70913e-13	-0.74692
ENSG00000181104.7	protein_coding	F2R	1.39475e-10	-0.74637
ENSG00000087266.17	protein_coding	SH3BP2	2.46163e-14	-0.744286
ENSG00000232233.1	lncRNA	LINC02043	0.000939677	-0.743229
ENSG00000119917.15	protein_coding	IFIT3	6.8817e-07	-0.742871
ENSG00000103485.19	protein_coding	QPRT	4.85934e-10	-0.742839
ENSG00000248370.2	lncRNA	LINC02434	5.94207e-05	-0.741871
ENSG00000198715.13	protein_coding	GLMP	3.09519e-13	-0.741345
ENSG00000163611.11	protein_coding	SPICE1	0.0223066	-0.741112
ENSG00000196636.8	protein_coding	SDHAF3	1.76814e-09	-0.73923
ENSG00000125046.16	protein_coding	SSUH2	0.00825028	-0.738683
ENSG00000244041.7	lncRNA	LINC01011	2.21358e-05	-0.737992
ENSG00000119950.21	protein_coding	MXI1	1.35134e-14	-0.737435
ENSG00000167280.17	protein_coding	ENGASE	1.08245e-12	-0.737112
ENSG00000073605.19	protein_coding	GSDMB	0.00149955	-0.736338
ENSG00000275023.5	protein_coding	MLLT6	4.44004e-17	-0.735845
ENSG00000187608.10	protein_coding	ISG15	1.15983e-11	-0.734981
ENSG00000167378.10	protein_coding	IRGQ	2.6959e-07	-0.734556
ENSG00000272316.1	lncRNA	ENSG00000272316	0.0169767	-0.733459
ENSG00000181458.10	protein_coding	TMEM45A	0.000377261	-0.73332
ENSG00000233493.4	protein_coding	TMEM238	0.000918989	-0.732266
ENSG00000250565.7	protein_coding	ATP6V1E2	0.00041872	-0.731883
ENSG00000143224.18	protein_coding	PPOX	1.54696e-06	-0.731852
ENSG00000174371.17	protein_coding	EXO1	2.4059e-28	-0.731519
ENSG00000145623.13	protein_coding	OSMR	3.73627e-36	-0.731069
ENSG00000159184.8	protein_coding	HOXB13	4.74815e-06	-0.730218
ENSG00000167680.17	protein_coding	SEMA6B	0.0056942	-0.730051
ENSG00000185189.18	protein_coding	NRBP2	0.015697	-0.729463
ENSG00000117448.14	protein_coding	AKR1A1	9.73166e-25	-0.728894
ENSG00000267534.4	protein_coding	S1PR2	8.04332e-05	-0.727915
ENSG00000143365.19	protein_coding	RORC	8.09538e-16	-0.727892
ENSG00000164062.13	protein_coding	APEH	3.33214e-39	-0.727636
ENSG00000289339.1	lncRNA	ENSG00000289339	0.0152204	-0.72756
ENSG00000152256.14	protein_coding	PDK1	5.44881e-05	-0.726902
ENSG00000170689.10	protein_coding	HOXB9	0.00949236	-0.726367
ENSG00000185022.12	protein_coding	MAFF	4.48731e-08	-0.724668
ENSG00000089775.12	protein_coding	ZBTB25	0.000958735	-0.72433
ENSG00000108813.11	protein_coding	DLX4	3.14019e-07	-0.722989
ENSG00000132692.19	protein_coding	BCAN	0.000881886	-0.722003
ENSG00000179750.16	protein_coding	APOBEC3B	1.46973e-06	-0.721416
ENSG00000198496.12	lncRNA	NBR2	0.00464043	-0.721341
ENSG00000143434.17	protein_coding	SEMA6C	0.000761934	-0.720932
ENSG00000106392.11	protein_coding	C1GALT1	2.46607e-06	-0.720793
ENSG00000168303.9	protein_coding	MPLKIP	8.78712e-15	-0.72039
ENSG00000148926.10	protein_coding	ADM	0.00402909	-0.719654
ENSG00000189143.10	protein_coding	CLDN4	0.000336726	-0.719587
ENSG00000143420.19	protein_coding	ENSA	7.56063e-20	-0.719196
ENSG00000287114.1	lncRNA	ENSG00000287114	0.010538	-0.71914
ENSG00000227630.4	lncRNA	LINC01132	0.0146024	-0.719037
ENSG00000227038.3	transcribed_unprocessed_pseudogene	GTF2IP7	0.0108808	-0.717179
ENSG00000156990.14	protein_coding	RPUSD3	4.12564e-20	-0.717
ENSG00000177425.11	protein_coding	PAWR	4.14617e-13	-0.716619
ENSG00000122970.16	protein_coding	IFT81	1.25006e-11	-0.7163
ENSG00000249740.4	lncRNA	OSMR-DT	0.000368651	-0.716159
ENSG00000130813.18	protein_coding	SHFL	0.00442847	-0.715477
ENSG00000185880.13	protein_coding	TRIM69	3.62466e-05	-0.713666
ENSG00000253978.2	lncRNA	CTB-178M22.2	0.0196594	-0.713517
ENSG00000173548.9	protein_coding	SNX33	8.5172e-12	-0.712099
ENSG00000100767.17	protein_coding	PAPLN	0.00372454	-0.711773
ENSG00000198858.10	protein_coding	R3HDM4	1.07502e-07	-0.710791
ENSG00000164054.17	protein_coding	SHISA5	1.42823e-21	-0.709556
ENSG00000124203.7	protein_coding	ZNF831	1.68022e-10	-0.709206
ENSG00000125841.13	protein_coding	NRSN2	0.0151879	-0.708184
ENSG00000198355.5	protein_coding	PIM3	2.59732e-10	-0.706816
ENSG00000179862.7	protein_coding	CITED4	1.31311e-11	-0.706235
ENSG00000232093.1	lncRNA	DCST1-AS1	0.00809099	-0.703668
ENSG00000126945.9	protein_coding	HNRNPH2	7.3874e-07	-0.703455
ENSG00000131389.18	protein_coding	SLC6A6	7.28265e-07	-0.703407
ENSG00000141756.19	protein_coding	FKBP10	2.78101e-48	-0.703263
ENSG00000103479.17	protein_coding	RBL2	2.47275e-16	-0.702983
ENSG00000117305.15	protein_coding	HMGCL	8.19454e-08	-0.701807
ENSG00000239569.4	lncRNA	KMT2E-AS1	0.00171224	-0.701611
ENSG00000182134.17	protein_coding	TDRKH	1.3714e-06	-0.698736
ENSG00000188818.13	protein_coding	ZDHHC11	0.000761208	-0.698471
ENSG00000101104.13	protein_coding	PABPC1L	0.00016242	-0.697418
ENSG00000169919.17	protein_coding	GUSB	2.52039e-21	-0.696668
ENSG00000168003.18	protein_coding	SLC3A2	1.54239e-10	-0.696613
ENSG00000114026.22	protein_coding	OGG1	2.60025e-09	-0.696078
ENSG00000170049.10	protein_coding	KCNAB3	0.0118841	-0.695549
ENSG00000162591.16	protein_coding	MEGF6	2.47213e-07	-0.695475
ENSG00000118816.11	protein_coding	CCNI	0.00127501	-0.693576
ENSG00000161395.14	protein_coding	PGAP3	0.0183312	-0.693569
ENSG00000137965.11	protein_coding	IFI44	3.45664e-11	-0.693379
ENSG00000158604.15	protein_coding	TMED4	1.42043e-29	-0.692191
ENSG00000104765.16	protein_coding	BNIP3L	4.48614e-12	-0.691668
ENSG00000163354.15	protein_coding	DCST2	0.0115991	-0.691209
ENSG00000160233.8	protein_coding	LRRC3	1.72441e-05	-0.690422
ENSG00000233806.8	lncRNA	LINC01237	0.0109585	-0.68951
ENSG00000275216.2	lncRNA	ENSG00000275216	1.25962e-07	-0.68934
ENSG00000147454.14	protein_coding	SLC25A37	3.8698e-13	-0.688861
ENSG00000237638.3	lncRNA	LINC02245	0.0142354	-0.687971
ENSG00000262580.5	lncRNA	ENSG00000262580	0.00051851	-0.687179
ENSG00000162073.14	protein_coding	PAQR4	2.3523e-15	-0.686676
ENSG00000220205.9	protein_coding	VAMP2	5.72118e-06	-0.685957
ENSG00000197063.11	protein_coding	MAFG	0.000302	-0.685817
ENSG00000177674.16	protein_coding	AGTRAP	4.34741e-15	-0.68559
ENSG00000174804.4	protein_coding	FZD4	0.000497722	-0.6852
ENSG00000110844.14	protein_coding	PRPF40B	3.30797e-05	-0.684831
ENSG00000154328.16	protein_coding	NEIL2	2.61531e-06	-0.684713
ENSG00000143320.9	protein_coding	CRABP2	9.15028e-10	-0.68467
ENSG00000111671.10	protein_coding	SPSB2	4.37631e-08	-0.683535
ENSG00000129911.9	protein_coding	KLF16	2.87792e-09	-0.683416
ENSG00000184271.18	protein_coding	POU6F1	0.00156553	-0.682996
ENSG00000233608.4	protein_coding	TWIST2	6.61698e-06	-0.681895
ENSG00000149761.9	protein_coding	NUDT22	5.65645e-07	-0.681234
ENSG00000118495.21	protein_coding	PLAGL1	1.01838e-12	-0.68108
ENSG00000165948.11	protein_coding	IFI27L1	0.00115793	-0.680936
ENSG00000183010.17	protein_coding	PYCR1	0.00368365	-0.680866
ENSG00000154654.15	protein_coding	NCAM2	0.0145274	-0.680468
ENSG00000110881.12	protein_coding	ASIC1	0.00157179	-0.679431
ENSG00000111801.16	protein_coding	BTN3A3	1.78907e-12	-0.678239
ENSG00000127578.7	protein_coding	WFIKKN1	0.0083909	-0.676063
ENSG00000196668.4	lncRNA	LINC00173	0.00505809	-0.676026
ENSG00000170581.14	protein_coding	STAT2	7.8241e-06	-0.674805
ENSG00000158467.17	protein_coding	AHCYL2	0.000214073	-0.674628
ENSG00000166169.17	protein_coding	POLL	4.78087e-10	-0.674514
ENSG00000167775.11	protein_coding	CD320	2.4804e-28	-0.673735
ENSG00000175318.12	protein_coding	GRAMD2A	0.000214801	-0.672074
ENSG00000119777.20	protein_coding	TMEM214	5.72348e-20	-0.671295
ENSG00000021355.13	protein_coding	SERPINB1	5.25371e-09	-0.671083
ENSG00000092531.10	protein_coding	SNAP23	3.24985e-06	-0.67095
ENSG00000126522.17	protein_coding	ASL	0.0013276	-0.67004
ENSG00000251322.10	protein_coding	SHANK3	4.40287e-13	-0.66983
ENSG00000197324.9	protein_coding	LRP10	2.63734e-13	-0.66957
ENSG00000007541.17	protein_coding	PIGQ	5.20929e-08	-0.66948
ENSG00000273611.5	protein_coding	ZNHIT3	0.0140646	-0.669463
ENSG00000235217.6	transcribed_processed_pseudogene	TSPY26P	0.0243541	-0.669366
ENSG00000117266.16	protein_coding	CDK18	0.000177178	-0.668817
ENSG00000204592.9	protein_coding	HLA-E	1.0899e-07	-0.668136
ENSG00000063127.16	protein_coding	SLC6A16	0.00140113	-0.667704
ENSG00000115944.15	protein_coding	COX7A2L	3.7038e-20	-0.666988
ENSG00000118898.16	protein_coding	PPL	2.51092e-11	-0.666758
ENSG00000035862.12	protein_coding	TIMP2	1.40284e-26	-0.666416
ENSG00000172037.14	protein_coding	LAMB2	2.74765e-05	-0.665913
ENSG00000257497.2	lncRNA	ENSG00000257497	0.00194773	-0.665476
ENSG00000177045.11	protein_coding	SIX5	0.0108099	-0.665063
ENSG00000072134.16	protein_coding	EPN2	2.8281e-10	-0.664557
ENSG00000170846.17	protein_coding	ENSG00000170846	0.000246139	-0.664412
ENSG00000205138.4	protein_coding	SDHAF1	1.80134e-06	-0.662683
ENSG00000237940.3	lncRNA	LINC01238	0.0183325	-0.6623
ENSG00000104894.12	protein_coding	CD37	0.0027005	-0.662229
ENSG00000267100.1	lncRNA	ILF3-DT	0.0011119	-0.662142
ENSG00000260645.2	lncRNA	ENSG00000260645	0.0178559	-0.661879
ENSG00000108784.10	protein_coding	NAGLU	4.66884e-16	-0.66087
ENSG00000278709.2	lncRNA	NKILA	0.0123313	-0.660866
ENSG00000257704.4	protein_coding	INAFM1	3.75688e-05	-0.660834
ENSG00000204314.12	protein_coding	PRRT1	0.0104135	-0.660648
ENSG00000258545.7	lncRNA	RHOXF1-AS1	0.00838737	-0.660286
ENSG00000119673.16	protein_coding	ACOT2	1.15142e-10	-0.659714
ENSG00000103253.19	protein_coding	HAGHL	0.000134458	-0.659425
ENSG00000171298.13	protein_coding	GAA	7.22644e-28	-0.659146
ENSG00000141569.12	protein_coding	TRIM65	1.44668e-14	-0.658712
ENSG00000164307.13	protein_coding	ERAP1	1.67574e-09	-0.65808
ENSG00000174206.13	protein_coding	KICS2	1.19993e-07	-0.657471
ENSG00000198113.3	protein_coding	TOR4A	4.25247e-10	-0.657379
ENSG00000168010.11	protein_coding	ATG16L2	0.000192498	-0.656503
ENSG00000164877.19	protein_coding	MICALL2	3.49029e-09	-0.656172
ENSG00000287315.1	lncRNA	ENSG00000287315	2.9392e-05	-0.655902
ENSG00000164758.7	protein_coding	MED30	2.76826e-06	-0.655376
ENSG00000133874.2	protein_coding	RNF122	0.00119913	-0.65453
ENSG00000182378.15	protein_coding	PLCXD1	2.55443e-15	-0.654417
ENSG00000248593.3	transcribed_unprocessed_pseudogene	DSTNP2	0.000682719	-0.653999
ENSG00000233621.3	lncRNA	LINC01137	0.00606894	-0.653356
ENSG00000102144.15	protein_coding	PGK1	2.34212e-23	-0.652888
ENSG00000231419.6	lncRNA	LINC00689	0.00180366	-0.652502
ENSG00000103056.12	protein_coding	SMPD3	0.0127284	-0.652175
ENSG00000122884.13	protein_coding	P4HA1	3.20199e-13	-0.652101
ENSG00000143578.16	protein_coding	CREB3L4	6.7581e-06	-0.650695
ENSG00000136379.12	protein_coding	ABHD17C	0.0133518	-0.649026
ENSG00000007038.11	protein_coding	PRSS21	3.94007e-07	-0.648496
ENSG00000104774.13	protein_coding	MAN2B1	1.06025e-15	-0.648357
ENSG00000064687.13	protein_coding	ABCA7	1.41971e-14	-0.647923
ENSG00000189334.9	protein_coding	S100A14	0.000570297	-0.647516
ENSG00000204386.12	protein_coding	NEU1	1.50111e-14	-0.647389
ENSG00000085063.17	protein_coding	CD59	5.70304e-07	-0.646851
ENSG00000175265.18	protein_coding	GOLGA8A	0.000848152	-0.645824
ENSG00000104899.8	protein_coding	AMH	4.24183e-05	-0.645804
ENSG00000145882.11	protein_coding	PCYOX1L	0.000347097	-0.645751
ENSG00000174151.15	protein_coding	CYB561D1	0.00676306	-0.645429
ENSG00000185133.14	protein_coding	INPP5J	0.00211668	-0.645032
ENSG00000266680.1	lncRNA	ENSG00000266680	0.00100305	-0.643656
ENSG00000143384.14	protein_coding	MCL1	4.41489e-06	-0.642874
ENSG00000204946.10	protein_coding	ZNF783	7.51538e-05	-0.642673
ENSG00000211584.14	protein_coding	SLC48A1	6.92532e-06	-0.642303
ENSG00000162430.18	protein_coding	SELENON	1.34807e-14	-0.641318
ENSG00000151229.13	protein_coding	SLC2A13	2.66008e-06	-0.641313
ENSG00000072195.15	protein_coding	SPEG	9.91342e-10	-0.640472
ENSG00000107833.10	protein_coding	NPM3	0.000703464	-0.640353
ENSG00000170191.5	protein_coding	NANP	3.32815e-07	-0.639945
ENSG00000089351.15	protein_coding	GRAMD1A	3.27079e-16	-0.639519
ENSG00000165272.16	protein_coding	AQP3	0.00334992	-0.637197
ENSG00000070182.21	protein_coding	SPTB	3.65585e-06	-0.637142
ENSG00000275532.2	lncRNA	ENSG00000275532	0.0149972	-0.637137
ENSG00000187609.16	protein_coding	EXD3	9.56971e-06	-0.636267
ENSG00000012048.23	protein_coding	BRCA1	1.54695e-10	-0.635346
ENSG00000160691.19	protein_coding	SHC1	1.10442e-25	-0.633427
ENSG00000104369.5	protein_coding	JPH1	2.3523e-11	-0.633141
ENSG00000165943.5	protein_coding	MOAP1	0.000298391	-0.632974
ENSG00000174343.6	protein_coding	CHRNA9	7.66424e-12	-0.632538
ENSG00000185269.12	protein_coding	NOTUM	0.00193328	-0.632112
ENSG00000164975.16	protein_coding	SNAPC3	5.41893e-19	-0.631165
ENSG00000135452.10	protein_coding	TSPAN31	1.22395e-07	-0.630762
ENSG00000104518.11	protein_coding	GSDMD	1.3904e-08	-0.630625
ENSG00000289255.1	lncRNA	ENSG00000289255	0.0185777	-0.630081
ENSG00000180902.18	protein_coding	D2HGDH	8.34409e-07	-0.629849
ENSG00000179761.12	protein_coding	PIPOX	0.0202889	-0.629764
ENSG00000075826.17	protein_coding	SEC31B	0.00996609	-0.629601
ENSG00000155876.6	protein_coding	RRAGA	1.03656e-07	-0.629523
ENSG00000069974.16	protein_coding	RAB27A	0.00158561	-0.629396
ENSG00000167118.11	protein_coding	URM1	2.40504e-06	-0.629365
ENSG00000180448.11	protein_coding	ARHGAP45	2.33019e-08	-0.628133
ENSG00000008300.17	protein_coding	CELSR3	0.00570199	-0.62735
ENSG00000164048.14	protein_coding	ZNF589	2.31601e-06	-0.626529
ENSG00000143369.15	protein_coding	ECM1	0.00651785	-0.62646
ENSG00000181444.13	protein_coding	ZNF467	0.0174902	-0.626008
ENSG00000273899.5	protein_coding	NOL12	0.0142621	-0.624899
ENSG00000169410.11	protein_coding	PTPN9	5.32484e-08	-0.624876
ENSG00000161996.19	protein_coding	WDR90	0.000388526	-0.624527
ENSG00000130304.17	protein_coding	SLC27A1	0.00071381	-0.623712
ENSG00000180011.7	protein_coding	ZADH2	1.32398e-11	-0.623453
ENSG00000124641.16	protein_coding	MED20	0.00142321	-0.62311
ENSG00000116260.17	protein_coding	QSOX1	6.55537e-13	-0.623104
ENSG00000165985.10	protein_coding	C1QL3	0.0168483	-0.622042
ENSG00000173442.13	protein_coding	EHBP1L1	1.71601e-17	-0.621819
ENSG00000281649.3	lncRNA	EBLN3P	1.23983e-12	-0.621684
ENSG00000147955.18	protein_coding	SIGMAR1	4.21265e-12	-0.621595
ENSG00000243943.10	protein_coding	ZNF512	1.67604e-06	-0.621051
ENSG00000172346.15	protein_coding	CSDC2	0.0165825	-0.621004
ENSG00000163807.6	protein_coding	KIAA1143	1.91048e-07	-0.620721
ENSG00000134253.10	protein_coding	TRIM45	5.58203e-07	-0.62054
ENSG00000234072.1	lncRNA	ENSG00000234072	0.000145152	-0.620007
ENSG00000196405.13	protein_coding	EVL	1.50674e-13	-0.619528
ENSG00000125457.15	protein_coding	MIF4GD	1.30822e-05	-0.618893
ENSG00000135365.17	protein_coding	PHF21A	3.5827e-11	-0.618309
ENSG00000112659.14	protein_coding	CUL9	0.000187457	-0.618055
ENSG00000149573.9	protein_coding	MPZL2	7.94492e-11	-0.61787
ENSG00000108852.16	protein_coding	MPP2	0.000681619	-0.617813
ENSG00000139636.16	protein_coding	LMBR1L	3.89951e-06	-0.61762
ENSG00000176907.5	protein_coding	TCIM	0.0158629	-0.616604
ENSG00000156671.15	protein_coding	SAMD8	0.00090954	-0.615954
ENSG00000119899.13	protein_coding	SLC17A5	0.0216886	-0.615363
ENSG00000178401.16	protein_coding	DNAJC22	5.64039e-05	-0.614889
ENSG00000118513.20	protein_coding	MYB	0.000592953	-0.614403
ENSG00000185745.10	protein_coding	IFIT1	3.82572e-13	-0.61288
ENSG00000163703.20	protein_coding	CRELD1	0.00582941	-0.612805
ENSG00000248275.3	lncRNA	TRIM52-AS1	0.00185289	-0.612484
ENSG00000097007.19	protein_coding	ABL1	6.67514e-14	-0.612255
ENSG00000231074.10	lncRNA	HCG18	6.20102e-06	-0.611475
ENSG00000262468.7	lncRNA	LINC01569	0.0113746	-0.611058
ENSG00000140939.14	protein_coding	NOL3	1.70632e-06	-0.610923
ENSG00000217930.8	protein_coding	PAM16	0.007512	-0.610665
ENSG00000205777.19	protein_coding	GAGE1	0.0104285	-0.61015
ENSG00000172731.15	protein_coding	LRRC20	0.000207722	-0.60998
ENSG00000105137.13	protein_coding	SYDE1	1.51788e-06	-0.609118
ENSG00000279207.1	TEC	ENSG00000279207	0.00676668	-0.608872
ENSG00000106080.11	protein_coding	FKBP14	0.0200578	-0.608786
ENSG00000172819.17	protein_coding	RARG	2.34166e-18	-0.608206
ENSG00000011028.14	protein_coding	MRC2	2.20171e-13	-0.607713
ENSG00000188559.16	protein_coding	RALGAPA2	4.36741e-06	-0.607513
ENSG00000288066.1	lncRNA	ENSG00000288066	0.00194213	-0.606823
ENSG00000263843.1	lncRNA	MIF4GD-DT	0.0211262	-0.606329
ENSG00000122711.9	protein_coding	SPINK4	0.0119465	-0.606197
ENSG00000146090.16	protein_coding	RASGEF1C	0.0254549	-0.606123
ENSG00000160813.7	protein_coding	PPP1R35	1.4523e-06	-0.605647
ENSG00000149499.12	protein_coding	EML3	7.37635e-08	-0.605647
ENSG00000132004.13	protein_coding	FBXW9	1.71659e-05	-0.605602
ENSG00000008735.14	protein_coding	MAPK8IP2	0.000887062	-0.605303
ENSG00000197747.9	protein_coding	S100A10	1.84029e-18	-0.605086
ENSG00000176401.6	protein_coding	EID2B	0.0154224	-0.604386
ENSG00000114626.18	protein_coding	ABTB1	0.00062778	-0.603347
ENSG00000160131.14	protein_coding	VMA21	1.77557e-11	-0.602739
ENSG00000099999.15	protein_coding	RNF215	0.00225938	-0.602517
ENSG00000166750.10	protein_coding	SLFN5	1.47885e-25	-0.602216
ENSG00000164251.5	protein_coding	F2RL1	7.0506e-06	-0.602143
ENSG00000140104.14	protein_coding	CLBA1	0.00968437	-0.602121
ENSG00000197766.8	protein_coding	CFD	6.86426e-15	-0.600225
ENSG00000108960.9	protein_coding	MMD	1.07796e-08	-0.599861
ENSG00000215252.12	protein_coding	GOLGA8B	0.000937476	-0.599238
ENSG00000267519.6	lncRNA	MIR23AHG	0.000257563	-0.598945
ENSG00000244560.7	transcribed_unprocessed_pseudogene	ENSG00000244560	0.0137709	-0.598862
ENSG00000179111.9	protein_coding	HES7	4.2827e-09	-0.598803
ENSG00000083807.10	protein_coding	SLC27A5	0.000139809	-0.598629
ENSG00000112379.9	protein_coding	ARFGEF3	0.00517179	-0.598476
ENSG00000231925.13	protein_coding	TAPBP	3.49563e-11	-0.598298
ENSG00000065485.20	protein_coding	PDIA5	1.09255e-11	-0.597931
ENSG00000080189.15	protein_coding	SLC35C2	1.02373e-12	-0.597419
ENSG00000204310.13	protein_coding	AGPAT1	0.000384188	-0.597192
ENSG00000167646.14	protein_coding	DNAAF3	0.00102324	-0.596797
ENSG00000177728.17	protein_coding	TMEM94	3.48977e-05	-0.596752
ENSG00000214194.9	protein_coding	SMIM30	2.46805e-06	-0.595924
ENSG00000162545.6	protein_coding	CAMK2N1	0.00451631	-0.595529
ENSG00000175793.12	protein_coding	SFN	1.63101e-19	-0.595219
ENSG00000197208.6	protein_coding	SLC22A4	0.000716174	-0.595041
ENSG00000267073.1	lncRNA	ENSG00000267073	0.0143075	-0.594671
ENSG00000260032.2	lncRNA	NORAD	0.00130868	-0.594418
ENSG00000179528.16	protein_coding	LBX2	0.0210335	-0.594326
ENSG00000203993.7	lncRNA	ARRDC1-AS1	0.000184494	-0.593905
ENSG00000289162.1	lncRNA	ENSG00000289162	0.00439459	-0.59304
ENSG00000130517.14	protein_coding	PGPEP1	0.000451825	-0.592854
ENSG00000050426.16	protein_coding	LETMD1	5.32484e-08	-0.592139
ENSG00000170153.11	protein_coding	RNF150	0.00161449	-0.591813
ENSG00000189120.5	protein_coding	SP6	0.0108187	-0.591465
ENSG00000105649.10	protein_coding	RAB3A	0.000128997	-0.59146
ENSG00000111653.20	protein_coding	ING4	0.000246988	-0.591423
ENSG00000188153.14	protein_coding	COL4A5	4.26776e-08	-0.59125
ENSG00000187720.15	protein_coding	THSD4	1.4939e-06	-0.590937
ENSG00000169884.14	protein_coding	WNT10B	0.000126235	-0.590687
ENSG00000092330.18	protein_coding	TINF2	5.35502e-09	-0.590349
ENSG00000213625.9	protein_coding	LEPROT	2.23591e-11	-0.590054
ENSG00000109771.16	protein_coding	LRP2BP	0.0232491	-0.588727
ENSG00000284070.1	lncRNA	ENSG00000284070	0.0312849	-0.587844
ENSG00000232022.8	transcribed_unprocessed_pseudogene	FAAHP1	0.0212288	-0.587746
ENSG00000188735.13	protein_coding	TMEM120B	5.26593e-06	-0.58739
ENSG00000187266.14	protein_coding	EPOR	1.33358e-09	-0.587305
ENSG00000198816.7	protein_coding	ZNF358	9.8261e-05	-0.586117
ENSG00000161618.10	protein_coding	ALDH16A1	1.08035e-06	-0.585882
ENSG00000197813.6	lncRNA	ENSG00000197813	0.0210179	-0.584869
ENSG00000284753.2	protein_coding	EEF1AKMT4	2.14493e-05	-0.584866
ENSG00000169057.24	protein_coding	MECP2	2.89092e-05	-0.584335
ENSG00000235703.7	lncRNA	LINC00894	0.0114419	-0.584152
ENSG00000151743.11	protein_coding	AMN1	0.000906374	-0.58414
ENSG00000288826.1	lncRNA	ENSG00000288826	0.00827523	-0.582944
ENSG00000137193.14	protein_coding	PIM1	5.04564e-08	-0.582512
ENSG00000067992.17	protein_coding	PDK3	0.000232335	-0.582248
ENSG00000131470.15	protein_coding	PSMC3IP	0.000204721	-0.581792
ENSG00000197119.13	protein_coding	SLC25A29	9.00323e-09	-0.581559
ENSG00000205143.4	protein_coding	ARID3C	0.0244022	-0.580741
ENSG00000006016.12	protein_coding	CRLF1	1.51024e-14	-0.580206
ENSG00000114023.16	protein_coding	FAM162A	1.24687e-07	-0.579944
ENSG00000125354.24	protein_coding	SEPTIN6	4.80224e-17	-0.579014
ENSG00000088298.13	protein_coding	EDEM2	9.72242e-13	-0.578715
ENSG00000188706.13	protein_coding	ZDHHC9	0.000552221	-0.57732
ENSG00000188290.11	protein_coding	HES4	1.5775e-06	-0.576617
ENSG00000215717.7	protein_coding	TMEM167B	4.87993e-10	-0.576271
ENSG00000149269.10	protein_coding	PAK1	6.06902e-07	-0.576148
ENSG00000275074.2	protein_coding	NUDT18	0.00937652	-0.575916
ENSG00000128578.10	protein_coding	STRIP2	0.00150138	-0.57497
ENSG00000224259.8	lncRNA	LINC01133	0.000311897	-0.574628
ENSG00000196743.9	protein_coding	GM2A	1.7589e-11	-0.574356
ENSG00000156976.17	protein_coding	EIF4A2	0.000464672	-0.573047
ENSG00000077713.19	protein_coding	SLC25A43	7.19947e-10	-0.571531
ENSG00000175115.13	protein_coding	PACS1	1.18194e-10	-0.570323
ENSG00000204588.5	lncRNA	LINC01123	0.00531533	-0.569056
ENSG00000121775.18	protein_coding	TMEM39B	1.25004e-10	-0.568337
ENSG00000108797.12	protein_coding	CNTNAP1	0.0190048	-0.567731
ENSG00000115257.15	protein_coding	PCSK4	0.0141567	-0.567713
ENSG00000166326.7	protein_coding	TRIM44	2.01606e-13	-0.567506
ENSG00000131238.18	protein_coding	PPT1	8.61452e-28	-0.566408
ENSG00000100162.15	protein_coding	CENPM	2.74454e-05	-0.566221
ENSG00000079337.16	protein_coding	RAPGEF3	0.00383514	-0.566189
ENSG00000167785.9	protein_coding	ZNF558	8.11119e-05	-0.565976
ENSG00000108479.13	protein_coding	GALK1	7.97381e-15	-0.565809
ENSG00000165929.13	protein_coding	TC2N	0.001839	-0.565502
ENSG00000204267.17	protein_coding	TAP2	2.85859e-08	-0.565374
ENSG00000255346.10	protein_coding	NOX5	0.029563	-0.565136
ENSG00000205755.12	protein_coding	CRLF2	0.0286397	-0.563722
ENSG00000171551.12	protein_coding	ECEL1	9.7709e-08	-0.563444
ENSG00000174080.12	protein_coding	CTSF	2.32971e-06	-0.562032
ENSG00000176533.13	protein_coding	GNG7	0.0254609	-0.561798
ENSG00000130590.14	protein_coding	SAMD10	4.32607e-05	-0.560872
ENSG00000156873.16	protein_coding	PHKG2	1.42794e-07	-0.559934
ENSG00000108474.17	protein_coding	PIGL	0.000126157	-0.559791
ENSG00000100983.12	protein_coding	GSS	5.22317e-19	-0.559468
ENSG00000244187.8	protein_coding	TMEM141	0.00202913	-0.559078
ENSG00000100577.19	protein_coding	GSTZ1	9.34867e-06	-0.55896
ENSG00000103152.12	protein_coding	MPG	3.08542e-07	-0.55891
ENSG00000134824.14	protein_coding	FADS2	8.62743e-11	-0.557957
ENSG00000172432.19	protein_coding	GTPBP2	5.46383e-05	-0.557581
ENSG00000008405.12	protein_coding	CRY1	6.17399e-09	-0.557059
ENSG00000214022.12	protein_coding	REPIN1	1.32367e-10	-0.556862
ENSG00000157510.14	protein_coding	AFAP1L1	1.92542e-05	-0.556826
ENSG00000108175.19	protein_coding	ZMIZ1	1.28431e-13	-0.556765
ENSG00000143486.16	protein_coding	EIF2D	1.61466e-15	-0.55648
ENSG00000154102.11	protein_coding	C16orf74	0.0151783	-0.556452
ENSG00000125249.7	protein_coding	RAP2A	8.57218e-06	-0.555706
ENSG00000145050.19	protein_coding	MANF	1.59797e-08	-0.555591
ENSG00000172053.18	protein_coding	QARS1	1.7477e-09	-0.555538
ENSG00000243155.1	lncRNA	ENSG00000243155	0.0244927	-0.555511
ENSG00000141526.18	protein_coding	SLC16A3	3.89119e-16	-0.554985
ENSG00000135045.7	protein_coding	C9orf40	0.00666274	-0.554413
ENSG00000245614.5	lncRNA	DDX11-AS1	0.0262521	-0.553624
ENSG00000168781.23	protein_coding	PPIP5K1	1.71355e-05	-0.553529
ENSG00000160753.16	protein_coding	RUSC1	4.65925e-13	-0.553406
ENSG00000132510.11	protein_coding	KDM6B	1.60512e-08	-0.552789
ENSG00000154025.16	protein_coding	SLC5A10	0.0261317	-0.552029
ENSG00000171155.8	protein_coding	C1GALT1C1	0.000307895	-0.551574
ENSG00000186615.12	lncRNA	KTN1-AS1	0.00172316	-0.551182
ENSG00000221829.10	protein_coding	FANCG	1.43576e-08	-0.550131
ENSG00000116990.11	protein_coding	MYCL	0.00212608	-0.549654
ENSG00000235859.5	processed_pseudogene	ENSG00000235859	0.0104232	-0.549076
ENSG00000177302.15	protein_coding	TOP3A	4.39325e-05	-0.548537
ENSG00000146242.9	protein_coding	TPBG	6.71687e-13	-0.548491
ENSG00000137094.16	protein_coding	DNAJB5	6.69635e-05	-0.547178
ENSG00000143476.18	protein_coding	DTL	5.93264e-15	-0.546286
ENSG00000228696.10	protein_coding	ARL17B	0.0184946	-0.546071
ENSG00000231742.6	lncRNA	LINC01273	0.0101006	-0.545967
ENSG00000178761.15	protein_coding	FAM219B	0.0015284	-0.54543
ENSG00000148341.18	protein_coding	SH3GLB2	0.000340034	-0.545401
ENSG00000139289.14	protein_coding	PHLDA1	0.000982427	-0.544983
ENSG00000091542.9	protein_coding	ALKBH5	5.02736e-14	-0.544709
ENSG00000112667.13	protein_coding	DNPH1	0.00407024	-0.544198
ENSG00000180229.12	transcribed_unprocessed_pseudogene	HERC2P3	1.43266e-05	-0.544115
ENSG00000164751.15	protein_coding	PEX2	0.000652967	-0.544027
ENSG00000110074.12	protein_coding	FOXRED1	1.21121e-12	-0.543679
ENSG00000160688.19	protein_coding	FLAD1	4.40961e-13	-0.543416
ENSG00000178252.19	protein_coding	WDR6	1.21946e-07	-0.542941
ENSG00000130475.15	protein_coding	FCHO1	2.74703e-05	-0.54275
ENSG00000250208.7	lncRNA	FZD10-AS1	0.00068247	-0.542598
ENSG00000177666.17	protein_coding	PNPLA2	0.00263968	-0.542527
ENSG00000289047.1	lncRNA	ENSG00000289047	2.7385e-05	-0.542525
ENSG00000223745.8	lncRNA	CCDC18-AS1	0.000773264	-0.542462
ENSG00000167964.13	protein_coding	RAB26	0.00342007	-0.541632
ENSG00000003987.14	protein_coding	MTMR7	0.0186959	-0.540956
ENSG00000196517.13	protein_coding	SLC6A9	0.0011272	-0.540345
ENSG00000243660.12	protein_coding	ZNF487	0.0114754	-0.539955
ENSG00000173209.23	transcribed_unitary_pseudogene	AHSA2P	6.22127e-06	-0.53972
ENSG00000234707.4	lncRNA	SEC61G-DT	0.000943046	-0.539608
ENSG00000105427.10	protein_coding	CNFN	0.0168657	-0.538965
ENSG00000145214.14	protein_coding	DGKQ	5.96029e-05	-0.538815
ENSG00000112759.19	protein_coding	SLC29A1	5.0277e-12	-0.53788
ENSG00000072042.13	protein_coding	RDH11	8.1002e-11	-0.537637
ENSG00000103160.12	protein_coding	HSDL1	0.000770495	-0.537143
ENSG00000138074.15	protein_coding	SLC5A6	2.64524e-12	-0.536708
ENSG00000169239.13	protein_coding	CA5B	0.00415138	-0.536278
ENSG00000122642.11	protein_coding	FKBP9	4.95451e-21	-0.535983
ENSG00000141699.11	protein_coding	RETREG3	2.43188e-09	-0.535816
ENSG00000136943.12	protein_coding	CTSV	1.07035e-06	-0.535372
ENSG00000184731.6	protein_coding	FAM110C	0.000629238	-0.535342
ENSG00000095321.18	protein_coding	CRAT	1.72012e-05	-0.535118
ENSG00000178695.6	protein_coding	KCTD12	0.00358149	-0.535115
ENSG00000155090.15	protein_coding	KLF10	0.000582391	-0.535055
ENSG00000175548.9	protein_coding	ALG10B	0.00744525	-0.534605
ENSG00000251141.6	lncRNA	MRPS30-DT	0.0127024	-0.53354
ENSG00000158863.22	protein_coding	FHIP2B	0.000149344	-0.533398
ENSG00000159596.7	protein_coding	TMEM69	8.92389e-14	-0.533089
ENSG00000134884.15	protein_coding	ARGLU1	3.21338e-17	-0.533034
ENSG00000205643.11	protein_coding	CDPF1	0.000115468	-0.532907
ENSG00000104886.12	protein_coding	PLEKHJ1	0.000104869	-0.532463
ENSG00000120833.14	protein_coding	SOCS2	0.017849	-0.531613
ENSG00000111450.14	protein_coding	STX2	0.00324648	-0.53001
ENSG00000177946.7	transcribed_unitary_pseudogene	CENPBD1	0.0115512	-0.529974
ENSG00000170584.11	protein_coding	NUDCD2	3.92905e-05	-0.528939
ENSG00000186603.7	protein_coding	HPDL	2.58862e-11	-0.528561
ENSG00000156521.14	protein_coding	TYSND1	6.3209e-10	-0.527131
ENSG00000185432.12	protein_coding	METTL7A	1.29144e-05	-0.527042
ENSG00000132749.11	protein_coding	TESMIN	0.00149281	-0.527002
ENSG00000255320.2	lncRNA	ENSG00000255320	0.0297303	-0.526974
ENSG00000035664.11	protein_coding	DAPK2	0.000424803	-0.526407
ENSG00000213513.3	processed_pseudogene	IMPDH1P5	0.0362068	-0.525296
ENSG00000181915.5	protein_coding	ADO	1.69061e-08	-0.525163
ENSG00000127564.17	protein_coding	PKMYT1	1.49195e-06	-0.525081
ENSG00000105329.11	protein_coding	TGFB1	1.03481e-14	-0.524887
ENSG00000073670.14	protein_coding	ADAM11	0.0317965	-0.524274
ENSG00000165475.15	protein_coding	CRYL1	0.00633927	-0.524222
ENSG00000242247.11	protein_coding	ARFGAP3	0.0104625	-0.524065
ENSG00000235437.9	lncRNA	LINC01278	0.000161824	-0.523932
ENSG00000227398.5	lncRNA	KIF9-AS1	0.019581	-0.523892
ENSG00000100226.16	protein_coding	GTPBP1	4.90553e-08	-0.523488
ENSG00000205517.13	protein_coding	RGL3	0.0118883	-0.523331
ENSG00000196810.5	lncRNA	CTBP1-DT	0.00433126	-0.522654
ENSG00000165169.11	protein_coding	DYNLT3	2.84392e-09	-0.522514
ENSG00000280069.1	TEC	ENSG00000280069	0.023983	-0.522297
ENSG00000198435.4	protein_coding	NRARP	0.00970118	-0.522166
ENSG00000169871.13	protein_coding	TRIM56	0.00016484	-0.5217
ENSG00000106633.18	protein_coding	GCK	0.0230849	-0.521649
ENSG00000184227.8	protein_coding	ACOT1	0.0104687	-0.521354
ENSG00000149541.10	protein_coding	B3GAT3	4.99799e-05	-0.521231
ENSG00000205744.10	protein_coding	DENND1C	0.0312832	-0.520636
ENSG00000087095.13	protein_coding	NLK	0.000658299	-0.520531
ENSG00000162062.15	protein_coding	TEDC2	5.07979e-06	-0.520032
ENSG00000116830.12	protein_coding	TTF2	5.97305e-16	-0.518725
ENSG00000172889.16	protein_coding	EGFL7	1.33014e-13	-0.517532
ENSG00000130529.16	protein_coding	TRPM4	3.47058e-08	-0.51737
ENSG00000162714.13	protein_coding	ZNF496	1.16325e-06	-0.517296
ENSG00000127952.17	protein_coding	STYXL1	5.682e-07	-0.517119
ENSG00000181904.9	protein_coding	C5orf24	2.02583e-05	-0.517049
ENSG00000276168.1	misc_RNA	RN7SL1	0.00166042	-0.516848
ENSG00000115325.14	protein_coding	DOK1	0.00362183	-0.516713
ENSG00000163521.16	protein_coding	GLB1L	0.0131109	-0.516582
ENSG00000064547.14	protein_coding	LPAR2	0.0106822	-0.516302
ENSG00000288961.1	lncRNA	ENSG00000288961	0.00107586	-0.516268
ENSG00000124702.19	protein_coding	KLHDC3	0.000887549	-0.516184
ENSG00000177951.18	protein_coding	BET1L	5.65665e-07	-0.515528
ENSG00000084112.15	protein_coding	SSH1	6.97455e-05	-0.515188
ENSG00000157823.17	protein_coding	AP3S2	7.03534e-06	-0.515054
ENSG00000086848.15	protein_coding	ALG9	7.89413e-05	-0.514331
ENSG00000144677.15	protein_coding	CTDSPL	0.0018569	-0.513809
ENSG00000077348.10	protein_coding	EXOSC5	1.89241e-06	-0.51371
ENSG00000154358.23	protein_coding	OBSCN	3.23163e-09	-0.513549
ENSG00000095564.15	protein_coding	BTAF1	6.03453e-08	-0.513446
ENSG00000247735.2	lncRNA	KCTD13-DT	0.0389722	-0.513031
ENSG00000096093.16	protein_coding	EFHC1	0.00188045	-0.512979
ENSG00000088682.14	protein_coding	COQ9	4.12224e-07	-0.512893
ENSG00000111676.15	protein_coding	ATN1	0.00123925	-0.512765
ENSG00000163536.13	protein_coding	SERPINI1	0.000278977	-0.511942
ENSG00000076248.11	protein_coding	UNG	6.75469e-05	-0.511927
ENSG00000115365.12	protein_coding	LANCL1	1.19278e-10	-0.511559
ENSG00000165714.11	protein_coding	BORCS5	3.36955e-05	-0.510866
ENSG00000128228.5	protein_coding	SDF2L1	2.81297e-07	-0.51057
ENSG00000173456.5	protein_coding	RNF26	1.85628e-05	-0.51036
ENSG00000165282.14	protein_coding	PIGO	5.77771e-05	-0.51016
ENSG00000123179.14	protein_coding	EBPL	0.000231514	-0.510072
ENSG00000100058.13	transcribed_unprocessed_pseudogene	CRYBB2P1	6.92853e-05	-0.509457
ENSG00000236104.3	protein_coding	ZBTB22	0.00260627	-0.509376
ENSG00000069998.12	protein_coding	HDHD5	2.98368e-12	-0.509136
ENSG00000119559.17	protein_coding	C19orf25	2.09111e-07	-0.508439
ENSG00000110011.14	protein_coding	DNAJC4	0.00322537	-0.508071
ENSG00000167799.10	protein_coding	NUDT8	0.00116779	-0.50791
ENSG00000135506.16	protein_coding	OS9	4.72173e-07	-0.507603
ENSG00000267317.2	lncRNA	ENSG00000267317	0.0194038	-0.506726
ENSG00000130382.9	protein_coding	MLLT1	0.00116045	-0.506685
ENSG00000178188.15	protein_coding	SH2B1	0.00800466	-0.50668
ENSG00000185201.18	protein_coding	IFITM2	0.0172013	-0.506418
ENSG00000186918.14	protein_coding	ZNF395	0.0026187	-0.50558
ENSG00000147394.19	protein_coding	ZNF185	0.0204607	-0.505302
ENSG00000183401.12	protein_coding	CCDC159	0.0410667	-0.50509
ENSG00000180801.14	protein_coding	ARSJ	0.0132965	-0.504094
ENSG00000088888.18	protein_coding	MAVS	3.1278e-11	-0.504036
ENSG00000023318.9	protein_coding	ERP44	4.33334e-12	-0.50381
ENSG00000056736.10	protein_coding	IL17RB	0.000344338	-0.502408
ENSG00000188157.15	protein_coding	AGRN	8.18908e-09	-0.501839
ENSG00000137502.10	protein_coding	RAB30	3.17986e-05	-0.50142
ENSG00000123374.11	protein_coding	CDK2	7.89959e-11	-0.501114
ENSG00000170264.13	protein_coding	FAM161A	0.0112033	-0.501076
ENSG00000237412.7	protein_coding	PRSS56	1.28583e-10	-0.500481
ENSG00000085998.15	protein_coding	POMGNT1	3.82164e-12	-0.499838
ENSG00000182759.4	protein_coding	MAFA	0.0200998	-0.499704
ENSG00000139372.15	protein_coding	TDG	8.74829e-11	-0.499032
ENSG00000176055.10	protein_coding	MBLAC2	0.00665913	-0.498435
ENSG00000226752.10	transcribed_unitary_pseudogene	CUTALP	0.00292772	-0.498276
ENSG00000144468.17	protein_coding	RHBDD1	0.00035147	-0.498184
ENSG00000283703.3	protein_coding	VSIG10L2	0.017773	-0.498008
ENSG00000107821.15	protein_coding	KAZALD1	1.07387e-06	-0.497982
ENSG00000139182.15	protein_coding	CLSTN3	0.000116316	-0.497742
ENSG00000228271.2	lncRNA	LINC02048	0.043725	-0.497641
ENSG00000170915.9	protein_coding	PAQR8	0.0102627	-0.496782
ENSG00000129673.10	protein_coding	AANAT	0.0118791	-0.495909
ENSG00000163808.17	protein_coding	KIF15	1.21432e-07	-0.495515
ENSG00000205808.7	protein_coding	PLPP6	0.0222275	-0.495394
ENSG00000197562.10	protein_coding	RAB40C	0.0195819	-0.495239
ENSG00000124370.11	protein_coding	MCEE	0.000235826	-0.494698
ENSG00000106948.17	protein_coding	AKNA	3.99819e-06	-0.493907
ENSG00000215196.5	lncRNA	BASP1-AS1	0.00592649	-0.493349
ENSG00000176974.21	protein_coding	SHMT1	2.51876e-11	-0.49298
ENSG00000119640.9	protein_coding	ACYP1	0.00629524	-0.492692
ENSG00000174939.11	protein_coding	ASPHD1	2.415e-05	-0.4924
ENSG00000231993.1	lncRNA	EP300-AS1	0.0409453	-0.490382
ENSG00000092036.19	protein_coding	HAUS4	0.0038067	-0.490079
ENSG00000206341.7	unprocessed_pseudogene	HLA-H	0.000403769	-0.49003
ENSG00000213694.6	protein_coding	S1PR3	0.00205985	-0.489653
ENSG00000077238.14	protein_coding	IL4R	0.000441162	-0.489168
ENSG00000184445.12	protein_coding	KNTC1	8.05654e-11	-0.489149
ENSG00000240875.6	lncRNA	LINC00886	0.0252193	-0.489087
ENSG00000105011.9	protein_coding	ASF1B	7.43706e-10	-0.488801
ENSG00000260917.1	lncRNA	ENSG00000260917	0.00387574	-0.488452
ENSG00000196821.10	protein_coding	ILRUN	5.46604e-07	-0.488415
ENSG00000137767.14	protein_coding	SQOR	0.00035819	-0.488365
ENSG00000242125.3	lncRNA	SNHG3	6.10989e-07	-0.488154
ENSG00000049769.14	protein_coding	PPP1R3F	0.0268859	-0.488144
ENSG00000158793.14	protein_coding	NIT1	4.19704e-09	-0.487051
ENSG00000112234.9	protein_coding	FBXL4	1.37931e-05	-0.48704
ENSG00000245694.11	lncRNA	CRNDE	1.33733e-05	-0.486847
ENSG00000100814.18	protein_coding	CCNB1IP1	0.000213219	-0.486305
ENSG00000115414.21	protein_coding	FN1	0.00744157	-0.48627
ENSG00000236088.11	lncRNA	COX10-AS1	0.000262993	-0.485602
ENSG00000102393.14	protein_coding	GLA	8.23287e-08	-0.485287
ENSG00000187097.13	protein_coding	ENTPD5	0.000159505	-0.48524
ENSG00000121236.21	protein_coding	TRIM6	0.000319126	-0.485055
ENSG00000218739.10	protein_coding	CEBPZOS	5.65569e-13	-0.484996
ENSG00000163993.7	protein_coding	S100P	0.0235815	-0.484925
ENSG00000146373.17	protein_coding	RNF217	2.08798e-06	-0.484865
ENSG00000124839.13	protein_coding	RAB17	9.31286e-08	-0.484864
ENSG00000139880.21	protein_coding	CDH24	1.58497e-05	-0.484719
ENSG00000158195.11	protein_coding	WASF2	1.72341e-07	-0.483436
ENSG00000068120.15	protein_coding	COASY	1.59754e-23	-0.482737
ENSG00000135241.17	protein_coding	PNPLA8	0.0172359	-0.481741
ENSG00000068097.16	protein_coding	HEATR6	5.60944e-07	-0.481539
ENSG00000116863.11	protein_coding	ADPRS	1.24177e-05	-0.481328
ENSG00000139146.14	protein_coding	SINHCAF	3.50288e-05	-0.481255
ENSG00000170190.16	protein_coding	SLC16A5	1.70719e-07	-0.48116
ENSG00000077044.11	protein_coding	DGKD	0.0196489	-0.480978
ENSG00000133243.10	protein_coding	BTBD2	1.79877e-14	-0.480666
ENSG00000088280.20	protein_coding	ASAP3	0.000515383	-0.480616
ENSG00000170892.13	protein_coding	TSEN34	5.35274e-09	-0.480348
ENSG00000129521.15	protein_coding	EGLN3	0.0137038	-0.480132
ENSG00000220785.8	transcribed_unprocessed_pseudogene	MTMR9LP	0.00298833	-0.479672
ENSG00000072954.7	protein_coding	TMEM38A	0.0118907	-0.479661
ENSG00000005206.17	protein_coding	SPPL2B	1.27107e-06	-0.479026
ENSG00000177917.12	protein_coding	ARL6IP6	2.75984e-07	-0.478933
ENSG00000076351.13	protein_coding	SLC46A1	6.7983e-05	-0.478681
ENSG00000214078.13	protein_coding	CPNE1	0.0204004	-0.478438
ENSG00000135124.16	protein_coding	P2RX4	0.00462474	-0.477647
ENSG00000157379.14	protein_coding	DHRS1	0.00561755	-0.477184
ENSG00000206503.13	protein_coding	HLA-A	3.0254e-09	-0.47705
ENSG00000134333.14	protein_coding	LDHA	6.24893e-11	-0.476921
ENSG00000253719.4	protein_coding	ATXN7L3B	1.2163e-07	-0.476412
ENSG00000228716.7	protein_coding	DHFR	1.62006e-06	-0.476153
ENSG00000188931.4	protein_coding	CFAP126	0.00943867	-0.475865
ENSG00000099942.13	protein_coding	CRKL	4.1758e-13	-0.475828
ENSG00000169992.10	protein_coding	NLGN2	5.71512e-06	-0.474941
ENSG00000136908.18	protein_coding	DPM2	7.30955e-07	-0.474296
ENSG00000158636.16	protein_coding	EMSY	0.00100048	-0.474249
ENSG00000021762.20	protein_coding	OSBPL5	7.02203e-19	-0.474165
ENSG00000164897.14	protein_coding	TMUB1	0.00582988	-0.473986
ENSG00000011422.12	protein_coding	PLAUR	8.15275e-09	-0.473571
ENSG00000107819.14	protein_coding	SFXN3	2.04284e-05	-0.473499
ENSG00000104805.16	protein_coding	NUCB1	0.0098499	-0.47316
ENSG00000100982.12	protein_coding	PCIF1	0.00029039	-0.473069
ENSG00000116985.12	protein_coding	BMP8B	0.00581272	-0.472898
ENSG00000205730.7	protein_coding	ITPRIPL2	0.0217568	-0.472524
ENSG00000135127.12	protein_coding	BICDL1	0.00195765	-0.472403
ENSG00000232284.8	lncRNA	GNG12-AS1	0.0213658	-0.471209
ENSG00000131746.13	protein_coding	TNS4	0.0111084	-0.47087
ENSG00000144485.11	protein_coding	HES6	0.000501583	-0.470337
ENSG00000106333.13	protein_coding	PCOLCE	0.00310896	-0.469791
ENSG00000280798.1	lncRNA	LINC00294	0.0149682	-0.469481
ENSG00000145779.8	protein_coding	TNFAIP8	1.81027e-09	-0.469446
ENSG00000206538.9	protein_coding	VGLL3	8.91218e-05	-0.469388
ENSG00000015532.10	protein_coding	XYLT2	9.2259e-05	-0.469245
ENSG00000234745.13	protein_coding	HLA-B	1.55505e-08	-0.469179
ENSG00000165238.17	protein_coding	WNK2	0.00328327	-0.468383
ENSG00000144504.16	protein_coding	ANKMY1	0.000573952	-0.467974
ENSG00000115282.21	protein_coding	TTC31	0.0018912	-0.467313
ENSG00000136997.21	protein_coding	MYC	1.86523e-07	-0.465874
ENSG00000125741.5	protein_coding	OPA3	0.000257297	-0.465708
ENSG00000142686.8	protein_coding	C1orf216	0.0175458	-0.465263
ENSG00000115641.19	protein_coding	FHL2	6.70239e-06	-0.465068
ENSG00000110171.21	protein_coding	TRIM3	2.32018e-05	-0.465008
ENSG00000169814.16	protein_coding	BTD	4.88217e-05	-0.464912
ENSG00000182287.15	protein_coding	AP1S2	0.00010115	-0.464595
ENSG00000167291.16	protein_coding	TBC1D16	7.44114e-10	-0.464318
ENSG00000188428.20	protein_coding	BLOC1S5	0.003034	-0.463918
ENSG00000183762.13	protein_coding	KREMEN1	1.1709e-07	-0.463306
ENSG00000005486.17	protein_coding	RHBDD2	0.000642489	-0.463278
ENSG00000102125.16	protein_coding	TAFAZZIN	3.63658e-05	-0.462705
ENSG00000160972.10	protein_coding	PPP1R16A	2.80653e-08	-0.462547
ENSG00000111432.5	protein_coding	FZD10	0.024703	-0.46253
ENSG00000124222.22	protein_coding	STX16	0.000168	-0.461957
ENSG00000162804.14	protein_coding	SNED1	3.3426e-06	-0.461832
ENSG00000168807.17	protein_coding	SNTB2	1.07946e-08	-0.461318
ENSG00000090924.15	protein_coding	PLEKHG2	0.0157651	-0.460421
ENSG00000109736.15	protein_coding	MFSD10	2.73174e-07	-0.460067
ENSG00000176142.13	protein_coding	TMEM39A	0.00255164	-0.459964
ENSG00000137819.14	protein_coding	PAQR5	2.28672e-07	-0.458661
ENSG00000168495.13	protein_coding	POLR3D	0.000200378	-0.458333
ENSG00000105939.14	protein_coding	ZC3HAV1	1.48405e-12	-0.457923
ENSG00000088899.16	protein_coding	LZTS3	0.00247176	-0.457688
ENSG00000179335.20	protein_coding	CLK3	1.34634e-11	-0.457056
ENSG00000147676.14	protein_coding	MAL2	0.00300592	-0.456657
ENSG00000156253.7	protein_coding	RWDD2B	4.62622e-07	-0.456633
ENSG00000102096.9	protein_coding	PIM2	1.80159e-06	-0.456414
ENSG00000259330.3	protein_coding	INAFM2	0.0133885	-0.454579
ENSG00000181788.4	protein_coding	SIAH2	5.73499e-07	-0.454541
ENSG00000167397.15	protein_coding	VKORC1	0.0228452	-0.454213
ENSG00000129028.9	protein_coding	THAP10	0.0226158	-0.452836
ENSG00000196312.15	transcribed_unprocessed_pseudogene	MFSD14C	1.63745e-05	-0.452776
ENSG00000058056.10	protein_coding	USP13	0.000699567	-0.452707
ENSG00000140105.18	protein_coding	WARS1	3.27734e-08	-0.452704
ENSG00000140598.15	protein_coding	EFL1	1.72674e-07	-0.452112
ENSG00000142494.13	protein_coding	SLC47A1	0.00174672	-0.451723
ENSG00000099194.6	protein_coding	SCD	9.53449e-06	-0.451529
ENSG00000141519.15	protein_coding	CCDC40	0.0239513	-0.451259
ENSG00000159259.8	protein_coding	CHAF1B	4.6822e-08	-0.451055
ENSG00000171867.18	protein_coding	PRNP	4.75934e-09	-0.450666
ENSG00000088970.16	protein_coding	KIZ	7.88681e-05	-0.45051
ENSG00000205707.11	protein_coding	ETFRF1	0.000303505	-0.450469
ENSG00000135709.14	protein_coding	KIAA0513	0.0193628	-0.450221
ENSG00000175170.16	lncRNA	FAM182B	0.0115995	-0.450073
ENSG00000175309.15	protein_coding	PHYKPL	0.00847281	-0.449522
ENSG00000177732.9	protein_coding	SOX12	2.49602e-07	-0.448931
ENSG00000105612.9	protein_coding	DNASE2	0.00100146	-0.448886
ENSG00000180739.15	protein_coding	S1PR5	0.0114592	-0.448684
ENSG00000185567.7	protein_coding	AHNAK2	0.0176044	-0.448048
ENSG00000143742.14	protein_coding	SRP9	5.27284e-09	-0.447704
ENSG00000227855.4	transcribed_unprocessed_pseudogene	DPY19L2P3	0.0236054	-0.447248
ENSG00000142327.13	protein_coding	RNPEPL1	0.00100487	-0.447029
ENSG00000133069.17	protein_coding	TMCC2	0.0114623	-0.446854
ENSG00000100034.14	protein_coding	PPM1F	0.00465883	-0.446221
ENSG00000177613.9	protein_coding	CSTF2T	2.21891e-07	-0.445449
ENSG00000082458.12	protein_coding	DLG3	2.64045e-08	-0.445403
ENSG00000183386.10	protein_coding	FHL3	0.000277107	-0.445347
ENSG00000077514.9	protein_coding	POLD3	0.0105557	-0.445003
ENSG00000139645.11	protein_coding	ANKRD52	1.90541e-15	-0.444699
ENSG00000112367.12	protein_coding	FIG4	0.00177929	-0.444471
ENSG00000269929.4	lncRNA	MIRLET7A1HG	0.0252543	-0.444271
ENSG00000103507.14	protein_coding	BCKDK	0.0101435	-0.444156
ENSG00000012822.16	protein_coding	CALCOCO1	1.44424e-05	-0.443749
ENSG00000101079.21	protein_coding	NDRG3	0.000842823	-0.443592
ENSG00000263072.9	lncRNA	ZNF213-AS1	0.00770921	-0.443088
ENSG00000204237.5	protein_coding	OXLD1	2.33135e-07	-0.442639
ENSG00000251562.9	lncRNA	MALAT1	0.00952864	-0.442637
ENSG00000184307.17	protein_coding	ZDHHC23	1.37263e-05	-0.442604
ENSG00000179627.10	protein_coding	ZBTB42	0.0152491	-0.442435
ENSG00000143409.17	protein_coding	MINDY1	0.00389915	-0.442286
ENSG00000105655.19	protein_coding	ISYNA1	0.0393406	-0.441494
ENSG00000198089.16	protein_coding	SFI1	0.00246606	-0.441282
ENSG00000174306.22	protein_coding	ZHX3	9.56135e-06	-0.441114
ENSG00000177406.5	lncRNA	NINJ2-AS1	0.0123869	-0.44029
ENSG00000161021.13	protein_coding	MAML1	0.00233019	-0.439844
ENSG00000149257.16	protein_coding	SERPINH1	3.84022e-10	-0.439451
ENSG00000103024.8	protein_coding	NME3	0.000208395	-0.43938
ENSG00000156858.12	protein_coding	PRR14	0.00119567	-0.439198
ENSG00000137941.17	protein_coding	TTLL7	0.00366539	-0.438953
ENSG00000142459.9	protein_coding	EVI5L	6.45688e-06	-0.438621
ENSG00000101444.13	protein_coding	AHCY	7.15671e-07	-0.438366
ENSG00000205352.11	protein_coding	PRR13	0.000111029	-0.438338
ENSG00000164291.17	protein_coding	ARSK	0.000309701	-0.43792
ENSG00000162928.9	protein_coding	PEX13	1.42336e-07	-0.437897
ENSG00000142444.7	protein_coding	TIMM29	0.00047804	-0.43779
ENSG00000185278.15	protein_coding	ZBTB37	0.00400039	-0.437204
ENSG00000169689.15	protein_coding	CENPX	9.44711e-09	-0.437087
ENSG00000183091.21	protein_coding	NEB	0.0385351	-0.435798
ENSG00000211455.8	protein_coding	STK38L	0.0193928	-0.435761
ENSG00000120820.13	protein_coding	GLT8D2	3.27787e-10	-0.435379
ENSG00000196642.19	protein_coding	RABL6	0.000429307	-0.435372
ENSG00000170275.15	protein_coding	CRTAP	5.72102e-06	-0.435252
ENSG00000107554.17	protein_coding	DNMBP	1.52648e-08	-0.434541
ENSG00000157796.18	protein_coding	WDR19	2.6589e-07	-0.434107
ENSG00000143498.18	protein_coding	TAF1A	0.00023142	-0.433419
ENSG00000204650.14	transcribed_unitary_pseudogene	LINC02210	0.0213214	-0.433127
ENSG00000164040.18	protein_coding	PGRMC2	6.49407e-10	-0.432668
ENSG00000105397.14	protein_coding	TYK2	2.2034e-11	-0.432608
ENSG00000153048.11	protein_coding	CARHSP1	0.00016236	-0.4325
ENSG00000260708.1	lncRNA	TBC1D22A-DT	0.0163083	-0.43223
ENSG00000153214.11	protein_coding	TMEM87B	0.000104678	-0.431718
ENSG00000106290.16	protein_coding	TAF6	5.52333e-09	-0.431306
ENSG00000172890.13	protein_coding	NADSYN1	0.000102107	-0.430272
ENSG00000102871.16	protein_coding	TRADD	0.00272385	-0.430102
ENSG00000131788.16	protein_coding	PIAS3	6.75915e-07	-0.430025
ENSG00000107960.11	protein_coding	STN1	0.0034841	-0.429951
ENSG00000205559.5	lncRNA	CHKB-DT	0.0174133	-0.429152
ENSG00000014138.9	protein_coding	POLA2	0.00167661	-0.428918
ENSG00000223509.8	transcribed_processed_pseudogene	ENSG00000223509	0.0269818	-0.428472
ENSG00000136144.12	protein_coding	RCBTB1	0.0122539	-0.428366
ENSG00000087903.13	protein_coding	RFX2	0.000701912	-0.428091
ENSG00000136874.11	protein_coding	STX17	0.0188321	-0.427978
ENSG00000137074.20	protein_coding	APTX	2.75802e-06	-0.427903
ENSG00000026950.17	protein_coding	BTN3A1	5.76551e-06	-0.427816
ENSG00000158292.7	protein_coding	GPR153	0.000285027	-0.427498
ENSG00000170786.13	protein_coding	SDR16C5	0.00181428	-0.427444
ENSG00000178585.15	protein_coding	CTNNBIP1	0.0074491	-0.42723
ENSG00000134287.10	protein_coding	ARF3	1.388e-07	-0.426414
ENSG00000105518.14	protein_coding	TMEM205	0.000334417	-0.425602
ENSG00000204536.15	protein_coding	CCHCR1	0.0109532	-0.424444
ENSG00000160191.18	protein_coding	PDE9A	0.0220786	-0.424339
ENSG00000059573.9	protein_coding	ALDH18A1	4.91668e-05	-0.423703
ENSG00000100600.15	protein_coding	LGMN	1.70103e-05	-0.423285
ENSG00000226137.5	lncRNA	BAIAP2-DT	0.00194682	-0.423205
ENSG00000255529.9	protein_coding	POLR2M	4.03584e-05	-0.423001
ENSG00000213753.11	transcribed_processed_pseudogene	CENPBD1P1	0.000403697	-0.422667
ENSG00000127580.17	protein_coding	WDR24	0.00244975	-0.422379
ENSG00000187049.11	protein_coding	TMEM216	0.0162389	-0.421281
ENSG00000068079.8	protein_coding	IFI35	3.20842e-07	-0.420849
ENSG00000204576.12	protein_coding	PRR3	0.020359	-0.420679
ENSG00000004455.17	protein_coding	AK2	0.00106772	-0.42065
ENSG00000129158.11	protein_coding	SERGEF	0.00807563	-0.420627
ENSG00000119402.18	protein_coding	FBXW2	9.59379e-07	-0.420181
ENSG00000161692.18	protein_coding	DBF4B	4.76819e-06	-0.419775
ENSG00000107130.10	protein_coding	NCS1	2.84266e-07	-0.419578
ENSG00000020181.18	protein_coding	ADGRA2	0.00928126	-0.419174
ENSG00000276550.5	transcribed_unprocessed_pseudogene	HERC2P2	2.18796e-05	-0.419075
ENSG00000130303.14	protein_coding	BST2	5.03808e-09	-0.419032
ENSG00000010626.15	protein_coding	LRRC23	0.0114653	-0.418485
ENSG00000198753.12	protein_coding	PLXNB3	0.0165691	-0.418409
ENSG00000154265.16	protein_coding	ABCA5	0.00148345	-0.418179
ENSG00000116852.15	protein_coding	KIF21B	0.0159482	-0.41814
ENSG00000084693.16	protein_coding	AGBL5	0.00115529	-0.418072
ENSG00000139832.5	protein_coding	RAB20	7.70816e-07	-0.41786
ENSG00000125744.12	protein_coding	RTN2	0.000361818	-0.417562
ENSG00000100284.22	protein_coding	TOM1	3.20465e-05	-0.417324
ENSG00000110871.15	protein_coding	COQ5	0.00286856	-0.416819
ENSG00000095794.20	protein_coding	CREM	0.0156249	-0.416643
ENSG00000161638.11	protein_coding	ITGA5	6.40605e-08	-0.415942
ENSG00000111846.20	protein_coding	GCNT2	0.000415754	-0.415537
ENSG00000133816.18	protein_coding	MICAL2	9.29764e-06	-0.415384
ENSG00000130175.10	protein_coding	PRKCSH	1.4432e-12	-0.414569
ENSG00000138031.15	protein_coding	ADCY3	5.74687e-06	-0.414153
ENSG00000136270.14	protein_coding	TBRG4	0.000175353	-0.413989
ENSG00000166888.12	protein_coding	STAT6	1.13396e-08	-0.413827
ENSG00000137509.12	protein_coding	PRCP	1.94914e-12	-0.413597
ENSG00000270231.4	transcribed_unprocessed_pseudogene	NBPF8	3.33199e-07	-0.413221
ENSG00000137218.10	protein_coding	FRS3	0.0177742	-0.413157
ENSG00000091947.10	protein_coding	TMEM101	4.06149e-05	-0.413059
ENSG00000206262.9	protein_coding	FOXL2NB	0.0174029	-0.412799
ENSG00000158435.8	protein_coding	CNOT11	1.14963e-06	-0.412502
ENSG00000198554.12	protein_coding	WDHD1	9.44974e-08	-0.412447
ENSG00000168710.18	protein_coding	AHCYL1	8.92731e-16	-0.412432
ENSG00000205336.14	protein_coding	ADGRG1	0.000534163	-0.411974
ENSG00000085840.13	protein_coding	ORC1	1.7475e-06	-0.411525
ENSG00000164078.14	protein_coding	MST1R	1.44906e-05	-0.41152
ENSG00000111696.12	protein_coding	NT5DC3	0.0241332	-0.411475
ENSG00000006282.21	protein_coding	SPATA20	2.20115e-05	-0.411315
ENSG00000245532.10	lncRNA	NEAT1	0.00251075	-0.411292
ENSG00000090006.18	protein_coding	LTBP4	1.35362e-06	-0.410848
ENSG00000254901.8	protein_coding	BORCS8	0.030821	-0.41068
ENSG00000165752.17	protein_coding	STK32C	6.09738e-05	-0.410224
ENSG00000186591.13	protein_coding	UBE2H	8.37847e-07	-0.410032
ENSG00000072401.15	protein_coding	UBE2D1	0.00913343	-0.409913
ENSG00000099904.16	protein_coding	ZDHHC8	0.000220766	-0.409549
ENSG00000178397.13	protein_coding	FAM220A	0.019065	-0.409478
ENSG00000034713.8	protein_coding	GABARAPL2	0.00974266	-0.409262
ENSG00000178971.16	protein_coding	CTC1	0.0247804	-0.409094
ENSG00000213722.10	protein_coding	DDAH2	0.0202082	-0.408795
ENSG00000188021.9	protein_coding	UBQLN2	0.0162846	-0.408709
ENSG00000054654.20	protein_coding	SYNE2	7.85793e-06	-0.408498
ENSG00000162139.10	protein_coding	NEU3	4.29419e-06	-0.407379
ENSG00000099991.18	protein_coding	CABIN1	5.15797e-09	-0.40723
ENSG00000117228.11	protein_coding	GBP1	0.0259069	-0.4063
ENSG00000225138.8	lncRNA	SLC9A3-AS1	0.0117682	-0.405862
ENSG00000115107.20	protein_coding	STEAP3	6.85769e-08	-0.40535
ENSG00000008710.20	protein_coding	PKD1	0.00125556	-0.404134
ENSG00000116667.15	protein_coding	C1orf21	0.000904898	-0.404056
ENSG00000149483.13	protein_coding	TMEM138	0.00338928	-0.404046
ENSG00000173933.21	protein_coding	RBM4	0.016597	-0.403157
ENSG00000172007.7	protein_coding	RAB33B	0.0137433	-0.402953
ENSG00000155660.11	protein_coding	PDIA4	5.1054e-10	-0.402811
ENSG00000125089.18	protein_coding	SH3TC1	0.0169197	-0.402717
ENSG00000111581.10	protein_coding	NUP107	0.00127501	-0.402475
ENSG00000145348.17	protein_coding	TBCK	0.00673312	-0.402142
ENSG00000115596.4	protein_coding	WNT6	0.0128985	-0.401827
ENSG00000179152.20	protein_coding	TCAIM	0.000900593	-0.401767
ENSG00000051180.17	protein_coding	RAD51	2.05669e-05	-0.401477
ENSG00000149932.17	protein_coding	TMEM219	0.00426656	-0.401402
ENSG00000213445.10	protein_coding	SIPA1	0.000167634	-0.400843
ENSG00000083093.10	protein_coding	PALB2	0.000357463	-0.400636
ENSG00000116337.20	protein_coding	AMPD2	6.35128e-11	-0.400056
ENSG00000141349.9	protein_coding	G6PC3	5.85176e-11	-0.399912
ENSG00000104231.11	protein_coding	ZFAND1	0.000773153	-0.399785
ENSG00000007866.22	protein_coding	TEAD3	0.000163445	-0.398943
ENSG00000068885.15	protein_coding	IFT80	0.00938845	-0.398927
ENSG00000147874.11	protein_coding	HAUS6	0.00112096	-0.398706
ENSG00000160058.19	protein_coding	BSDC1	7.39182e-05	-0.3972
ENSG00000186577.14	protein_coding	SMIM29	0.0196834	-0.397193
ENSG00000122741.16	protein_coding	DCAF10	5.777e-06	-0.397064
ENSG00000136485.16	protein_coding	DCAF7	1.00199e-10	-0.396962
ENSG00000113448.20	protein_coding	PDE4D	2.26665e-05	-0.396739
ENSG00000240065.8	protein_coding	PSMB9	0.00086384	-0.396227
ENSG00000197858.11	protein_coding	GPAA1	2.0575e-06	-0.395077
ENSG00000108848.16	protein_coding	LUC7L3	4.15669e-05	-0.39494
ENSG00000141622.14	protein_coding	RNF165	0.024406	-0.394774
ENSG00000136240.10	protein_coding	KDELR2	1.08668e-13	-0.394318
ENSG00000135541.22	protein_coding	AHI1	2.30399e-06	-0.394251
ENSG00000197712.12	protein_coding	FAM114A1	0.000188626	-0.393913
ENSG00000115935.18	protein_coding	WIPF1	0.0208904	-0.393814
ENSG00000131015.5	protein_coding	ULBP2	0.0182416	-0.393417
ENSG00000112679.15	protein_coding	DUSP22	3.84889e-05	-0.392445
ENSG00000196352.17	protein_coding	CD55	0.000421791	-0.392013
ENSG00000261652.3	protein_coding	C15orf65	0.0145056	-0.391712
ENSG00000132849.22	protein_coding	PATJ	2.34497e-08	-0.391572
ENSG00000112245.13	protein_coding	PTP4A1	0.0216308	-0.391327
ENSG00000232442.2	lncRNA	MHENCR	0.0164566	-0.391162
ENSG00000181924.7	protein_coding	COA4	7.44773e-06	-0.390951
ENSG00000137944.18	protein_coding	KYAT3	7.84982e-06	-0.390452
ENSG00000114739.14	protein_coding	ACVR2B	0.0017256	-0.390394
ENSG00000139197.11	protein_coding	PEX5	6.19646e-06	-0.389794
ENSG00000162522.11	protein_coding	KIAA1522	6.36279e-08	-0.389677
ENSG00000249673.8	lncRNA	NOP14-AS1	0.0157674	-0.389358
ENSG00000103510.20	protein_coding	KAT8	2.23346e-05	-0.389349
ENSG00000168612.5	protein_coding	ZSWIM1	0.000387483	-0.388991
ENSG00000230989.8	protein_coding	HSBP1	0.0158158	-0.387515
ENSG00000111669.15	protein_coding	TPI1	1.87897e-07	-0.386389
ENSG00000173540.14	protein_coding	GMPPB	0.000342099	-0.386133
ENSG00000119801.13	protein_coding	YPEL5	0.00010502	-0.385604
ENSG00000077312.9	protein_coding	SNRPA	7.08355e-06	-0.384697
ENSG00000247556.6	lncRNA	OIP5-AS1	1.64759e-05	-0.383908
ENSG00000053371.13	protein_coding	AKR7A2	2.55593e-05	-0.383476
ENSG00000078804.13	protein_coding	TP53INP2	0.023464	-0.383001
ENSG00000112473.18	protein_coding	SLC39A7	0.000235571	-0.382742
ENSG00000118985.16	protein_coding	ELL2	0.00364996	-0.382562
ENSG00000254986.8	protein_coding	DPP3	4.04423e-05	-0.382455
ENSG00000254470.3	protein_coding	AP5B1	0.0118807	-0.382242
ENSG00000105376.5	protein_coding	ICAM5	0.00014801	-0.382073
ENSG00000198130.16	protein_coding	HIBCH	0.0118266	-0.381955
ENSG00000126217.21	protein_coding	MCF2L	0.0025711	-0.381937
ENSG00000177105.10	protein_coding	RHOG	6.4539e-06	-0.381605
ENSG00000105701.16	protein_coding	FKBP8	1.06178e-05	-0.381479
ENSG00000173451.7	protein_coding	THAP2	0.00642434	-0.381058
ENSG00000250571.7	protein_coding	GLI4	0.015345	-0.380616
ENSG00000140577.17	protein_coding	CRTC3	0.00299249	-0.380551
ENSG00000163933.10	protein_coding	RFT1	0.000575455	-0.380304
ENSG00000089820.16	protein_coding	ARHGAP4	0.00289869	-0.380103
ENSG00000143590.14	protein_coding	EFNA3	0.0203257	-0.380091
ENSG00000103966.11	protein_coding	EHD4	2.42626e-05	-0.379128
ENSG00000205542.11	protein_coding	TMSB4X	2.08273e-06	-0.379067
ENSG00000111640.15	protein_coding	GAPDH	0.000210296	-0.378121
ENSG00000196187.12	protein_coding	TMEM63A	0.0032441	-0.378009
ENSG00000073060.17	protein_coding	SCARB1	7.55791e-16	-0.377837
ENSG00000182534.14	protein_coding	MXRA7	1.97278e-06	-0.377545
ENSG00000149743.14	protein_coding	TRPT1	0.00517715	-0.377411
ENSG00000134470.21	protein_coding	IL15RA	0.011211	-0.377345
ENSG00000160445.11	protein_coding	ZER1	0.00215964	-0.377231
ENSG00000198830.11	protein_coding	HMGN2	2.64177e-11	-0.377081
ENSG00000169696.16	protein_coding	ASPSCR1	8.3844e-06	-0.376886
ENSG00000139631.20	protein_coding	CSAD	0.0036948	-0.376105
ENSG00000169169.15	protein_coding	CPT1C	0.0206974	-0.375591
ENSG00000129667.13	protein_coding	RHBDF2	2.23316e-06	-0.374845
ENSG00000167552.15	protein_coding	TUBA1A	0.000113033	-0.374502
ENSG00000174485.16	protein_coding	DENND4A	0.00131352	-0.374456
ENSG00000204525.18	protein_coding	HLA-C	1.54694e-07	-0.374311
ENSG00000165915.14	protein_coding	SLC39A13	0.00408995	-0.374207
ENSG00000113356.13	protein_coding	POLR3G	3.16167e-06	-0.3736
ENSG00000104964.15	protein_coding	TLE5	0.0123008	-0.372956
ENSG00000215012.9	protein_coding	RTL10	0.000280054	-0.372182
ENSG00000177119.17	protein_coding	ANO6	0.0128518	-0.371835
ENSG00000119922.11	protein_coding	IFIT2	0.00338935	-0.371539
ENSG00000067208.16	protein_coding	EVI5	0.000121176	-0.371428
ENSG00000108469.15	protein_coding	RECQL5	0.00188093	-0.370775
ENSG00000083535.16	protein_coding	PIBF1	0.014769	-0.370666
ENSG00000255112.3	protein_coding	CHMP1B	7.86543e-06	-0.370648
ENSG00000133703.14	protein_coding	KRAS	0.000434154	-0.370405
ENSG00000168487.20	protein_coding	BMP1	0.01525	-0.370332
ENSG00000068001.14	protein_coding	HYAL2	2.19286e-06	-0.370242
ENSG00000196535.18	protein_coding	MYO18A	2.42743e-07	-0.369846
ENSG00000159363.19	protein_coding	ATP13A2	1.45356e-05	-0.369807
ENSG00000180182.11	protein_coding	MED14	5.83448e-07	-0.369752
ENSG00000076641.4	protein_coding	PAG1	0.0191142	-0.369322
ENSG00000079156.17	protein_coding	OSBPL6	0.0154598	-0.368827
ENSG00000163961.4	protein_coding	RNF168	1.02427e-06	-0.367995
ENSG00000069275.13	protein_coding	NUCKS1	0.000763445	-0.367909
ENSG00000074219.14	protein_coding	TEAD2	0.000642828	-0.367591
ENSG00000185187.13	protein_coding	SIGIRR	0.0170909	-0.367487
ENSG00000147669.11	protein_coding	POLR2K	0.000950697	-0.367352
ENSG00000065361.17	protein_coding	ERBB3	0.000704557	-0.367132
ENSG00000141527.18	protein_coding	CARD14	0.00290829	-0.366975
ENSG00000177380.14	protein_coding	PPFIA3	0.000582803	-0.366835
ENSG00000179218.15	protein_coding	CALR	1.35924e-07	-0.366186
ENSG00000247596.10	protein_coding	TWF2	0.000744168	-0.365689
ENSG00000231365.7	lncRNA	WARS2-AS1	0.00103152	-0.364578
ENSG00000141971.13	protein_coding	MVB12A	7.51521e-05	-0.364569
ENSG00000144810.16	protein_coding	COL8A1	0.0176112	-0.364332
ENSG00000197467.17	protein_coding	COL13A1	0.0189627	-0.364296
ENSG00000101400.6	protein_coding	SNTA1	0.0158528	-0.364232
ENSG00000171848.16	protein_coding	RRM2	0.000177992	-0.363696
ENSG00000249915.9	protein_coding	PDCD6	0.00142387	-0.36362
ENSG00000103254.10	protein_coding	ANTKMT	0.00462981	-0.363509
ENSG00000142733.17	protein_coding	MAP3K6	0.00120764	-0.363503
ENSG00000137312.15	protein_coding	FLOT1	9.30081e-10	-0.363452
ENSG00000029639.11	protein_coding	TFB1M	0.00245102	-0.363441
ENSG00000115687.14	protein_coding	PASK	0.0191603	-0.363332
ENSG00000136877.15	protein_coding	FPGS	1.12336e-06	-0.362987
ENSG00000198088.10	protein_coding	NUP62CL	0.0133021	-0.362946
ENSG00000127328.22	protein_coding	RAB3IP	0.00442522	-0.362805
ENSG00000171159.5	protein_coding	BBLN	0.00199828	-0.362389
ENSG00000132478.10	protein_coding	UNK	0.00468956	-0.362228
ENSG00000198208.12	protein_coding	RPS6KL1	0.0174527	-0.361887
ENSG00000119333.12	protein_coding	DYNC2I2	1.11958e-05	-0.361821
ENSG00000175764.17	protein_coding	TTLL11	0.000215029	-0.361657
ENSG00000142687.18	protein_coding	KIAA0319L	0.00608468	-0.361604
ENSG00000158716.9	protein_coding	DUSP23	0.00234549	-0.36153
ENSG00000006007.12	protein_coding	GDE1	2.30461e-07	-0.361486
ENSG00000164221.13	protein_coding	CCDC112	0.00419184	-0.360473
ENSG00000164244.21	protein_coding	PRRC1	4.08505e-06	-0.360437
ENSG00000101246.20	protein_coding	ARFRP1	0.0135185	-0.360179
ENSG00000125817.8	protein_coding	CENPB	0.0109026	-0.359866
ENSG00000072071.17	protein_coding	ADGRL1	2.50762e-06	-0.359098
ENSG00000104885.19	protein_coding	DOT1L	5.2659e-06	-0.358882
ENSG00000169379.17	protein_coding	ARL13B	0.0101251	-0.358835
ENSG00000181754.7	protein_coding	AMIGO1	0.0126707	-0.358147
ENSG00000176393.11	protein_coding	RNPEP	9.91957e-05	-0.357186
ENSG00000101407.13	protein_coding	TTI1	0.000435434	-0.357061
ENSG00000234171.4	lncRNA	RNASEH1-AS1	0.0126994	-0.356544
ENSG00000099814.17	protein_coding	CEP170B	0.00794457	-0.356426
ENSG00000169957.10	protein_coding	ZNF768	0.000514467	-0.356357
ENSG00000146281.6	protein_coding	PM20D2	0.00272073	-0.356278
ENSG00000163872.16	protein_coding	YEATS2	0.000127487	-0.355998
ENSG00000221890.6	protein_coding	NPTXR	0.00110525	-0.355906
ENSG00000122862.5	protein_coding	SRGN	0.00304945	-0.355892
ENSG00000225697.13	protein_coding	SLC26A6	4.18811e-06	-0.35583
ENSG00000176225.15	protein_coding	RTTN	0.000381283	-0.355811
ENSG00000160703.16	protein_coding	NLRX1	0.000382416	-0.355512
ENSG00000137802.14	protein_coding	MAPKBP1	0.00619589	-0.355261
ENSG00000103021.10	protein_coding	CCDC113	0.00797029	-0.355153
ENSG00000149016.16	protein_coding	TUT1	0.0127947	-0.354825
ENSG00000196689.13	protein_coding	TRPV1	0.0435471	-0.354223
ENSG00000185686.18	protein_coding	PRAME	2.0634e-05	-0.353788
ENSG00000079974.19	protein_coding	RABL2B	0.0185806	-0.35378
ENSG00000168496.4	protein_coding	FEN1	0.000136833	-0.353713
ENSG00000107872.14	protein_coding	FBXL15	0.00150484	-0.353527
ENSG00000184117.12	protein_coding	NIPSNAP1	1.27551e-06	-0.353387
ENSG00000133597.11	protein_coding	ADCK2	0.0214927	-0.352918
ENSG00000183137.15	protein_coding	CEP57L1	0.00615828	-0.352584
ENSG00000240682.10	protein_coding	ISY1	0.0187987	-0.352442
ENSG00000185475.11	protein_coding	TMEM179B	0.0246202	-0.351692
ENSG00000137343.18	protein_coding	ATAT1	0.0179579	-0.351666
ENSG00000184949.18	protein_coding	FAM227A	0.0281445	-0.351375
ENSG00000012232.9	protein_coding	EXTL3	6.84329e-05	-0.351079
ENSG00000146670.10	protein_coding	CDCA5	0.00345042	-0.351014
ENSG00000108509.21	protein_coding	CAMTA2	0.0193993	-0.350487
ENSG00000182180.14	protein_coding	MRPS16	3.98597e-06	-0.349958
ENSG00000161642.18	protein_coding	ZNF385A	0.00704626	-0.349403
ENSG00000147419.19	protein_coding	CCDC25	4.96265e-05	-0.349346
ENSG00000121680.16	protein_coding	PEX16	3.91895e-05	-0.349296
ENSG00000168453.16	protein_coding	HR	4.25237e-08	-0.348836
ENSG00000141376.23	protein_coding	BCAS3	0.0120957	-0.348729
ENSG00000138119.17	protein_coding	MYOF	3.73187e-05	-0.348278
ENSG00000147536.12	protein_coding	GINS4	0.000754652	-0.347869
ENSG00000143753.13	protein_coding	DEGS1	0.0212076	-0.347812
ENSG00000168014.18	protein_coding	C2CD3	4.02242e-05	-0.347267
ENSG00000141741.12	protein_coding	MIEN1	0.0234593	-0.34668
ENSG00000141580.16	protein_coding	WDR45B	0.000369299	-0.346658
ENSG00000136261.16	protein_coding	BZW2	6.95833e-07	-0.346043
ENSG00000143479.18	protein_coding	DYRK3	3.08266e-05	-0.345884
ENSG00000134533.6	protein_coding	RERG	0.024954	-0.345507
ENSG00000136878.14	protein_coding	USP20	0.0243275	-0.345437
ENSG00000135631.17	protein_coding	RAB11FIP5	3.81187e-06	-0.345392
ENSG00000173546.7	protein_coding	CSPG4	3.94065e-06	-0.345322
ENSG00000105245.9	protein_coding	NUMBL	3.53405e-05	-0.345171
ENSG00000160767.22	protein_coding	FAM189B	4.57578e-08	-0.344586
ENSG00000170779.11	protein_coding	CDCA4	0.01387	-0.344584
ENSG00000167513.9	protein_coding	CDT1	1.47999e-05	-0.344538
ENSG00000145014.18	protein_coding	TMEM44	0.00326848	-0.344456
ENSG00000130821.17	protein_coding	SLC6A8	0.0109474	-0.344241
ENSG00000188186.11	protein_coding	LAMTOR4	0.0168757	-0.344143
ENSG00000106330.12	protein_coding	MOSPD3	0.00674998	-0.344119
ENSG00000135476.12	protein_coding	ESPL1	2.79588e-06	-0.343849
ENSG00000186687.16	protein_coding	LYRM7	0.00863891	-0.343777
ENSG00000075643.6	protein_coding	MOCOS	8.74773e-05	-0.343758
ENSG00000107816.17	protein_coding	LZTS2	5.36977e-08	-0.343755
ENSG00000145730.21	protein_coding	PAM	2.9647e-11	-0.34308
ENSG00000165912.16	protein_coding	PACSIN3	5.65223e-06	-0.342401
ENSG00000084070.12	protein_coding	SMAP2	1.01215e-05	-0.34193
ENSG00000103319.12	protein_coding	EEF2K	0.000505815	-0.341462
ENSG00000169372.13	protein_coding	CRADD	0.00960542	-0.3412
ENSG00000151176.8	protein_coding	PLBD2	0.000104237	-0.341026
ENSG00000105135.16	protein_coding	ILVBL	0.000279915	-0.340697
ENSG00000005022.6	protein_coding	SLC25A5	0.00906655	-0.340489
ENSG00000172840.7	protein_coding	PDP2	0.00831542	-0.340027
ENSG00000003249.15	protein_coding	DBNDD1	0.00242687	-0.338595
ENSG00000174851.16	protein_coding	YIF1A	0.0157867	-0.338496
ENSG00000197620.11	protein_coding	EOLA1	0.0180689	-0.337063
ENSG00000016864.19	protein_coding	GLT8D1	0.000640489	-0.336616
ENSG00000127946.17	protein_coding	HIP1	0.00139101	-0.33633
ENSG00000065357.20	protein_coding	DGKA	0.0024304	-0.335928
ENSG00000125505.17	protein_coding	MBOAT7	2.96835e-07	-0.335828
ENSG00000103111.15	protein_coding	MON1B	7.13018e-05	-0.335322
ENSG00000171720.10	protein_coding	HDAC3	6.7665e-05	-0.335081
ENSG00000126001.16	protein_coding	CEP250	0.000105882	-0.334545
ENSG00000156171.15	protein_coding	DRAM2	0.00170612	-0.334339
ENSG00000185043.12	protein_coding	CIB1	0.00131659	-0.333614
ENSG00000169105.8	protein_coding	CHST14	0.000471809	-0.33339
ENSG00000128311.14	protein_coding	TST	0.0016575	-0.33319
ENSG00000214063.12	protein_coding	TSPAN4	5.71201e-05	-0.332074
ENSG00000167523.15	protein_coding	SPATA33	0.00518362	-0.332019
ENSG00000052126.15	protein_coding	PLEKHA5	0.00531341	-0.331989
ENSG00000128989.11	protein_coding	ARPP19	5.2479e-05	-0.331986
ENSG00000113658.18	protein_coding	SMAD5	1.39972e-05	-0.331745
ENSG00000159131.17	protein_coding	GART	2.22046e-09	-0.331439
ENSG00000112874.10	protein_coding	NUDT12	0.0028964	-0.331329
ENSG00000278129.2	protein_coding	ZNF8	0.0228758	-0.330933
ENSG00000115459.18	protein_coding	ELMOD3	0.0243346	-0.329895
ENSG00000112378.12	protein_coding	PERP	4.60562e-10	-0.329857
ENSG00000197956.10	protein_coding	S100A6	0.000900638	-0.3289
ENSG00000043514.17	protein_coding	TRIT1	1.90949e-05	-0.328468
ENSG00000106070.20	protein_coding	GRB10	5.64895e-07	-0.328366
ENSG00000132780.17	protein_coding	NASP	5.99644e-11	-0.328203
ENSG00000174695.10	protein_coding	TMEM167A	0.000823596	-0.327065
ENSG00000134369.16	protein_coding	NAV1	0.00425018	-0.326652
ENSG00000107625.14	protein_coding	DDX50	0.000155587	-0.326301
ENSG00000167470.14	protein_coding	MIDN	0.00211258	-0.326145
ENSG00000172613.8	protein_coding	RAD9A	0.00724436	-0.326139
ENSG00000160404.18	protein_coding	TOR2A	0.00391346	-0.325736
ENSG00000174652.20	protein_coding	ZNF266	0.0139289	-0.325612
ENSG00000141577.14	protein_coding	CEP131	0.00016186	-0.325151
ENSG00000119688.21	protein_coding	ABCD4	0.0134641	-0.325
ENSG00000100075.10	protein_coding	SLC25A1	3.92195e-08	-0.324637
ENSG00000186814.14	protein_coding	ZSCAN30	0.0361588	-0.324297
ENSG00000128335.14	protein_coding	APOL2	0.00137797	-0.32384
ENSG00000278259.5	protein_coding	MYO19	1.55335e-07	-0.323546
ENSG00000223573.7	protein_coding	TINCR	0.00307105	-0.323321
ENSG00000116285.13	protein_coding	ERRFI1	0.0217341	-0.323025
ENSG00000164978.18	protein_coding	NUDT2	0.00705408	-0.322907
ENSG00000147905.18	protein_coding	ZCCHC7	0.0141292	-0.322844
ENSG00000148730.7	protein_coding	EIF4EBP2	6.53767e-05	-0.322676
ENSG00000176390.12	protein_coding	CRLF3	0.0116756	-0.322428
ENSG00000124155.19	protein_coding	PIGT	1.02333e-07	-0.322348
ENSG00000112561.19	protein_coding	TFEB	0.00209014	-0.322315
ENSG00000027847.14	protein_coding	B4GALT7	0.0037928	-0.321966
ENSG00000165138.18	protein_coding	ANKS6	0.0197318	-0.321604
ENSG00000197275.14	protein_coding	RAD54B	0.0298858	-0.321496
ENSG00000101220.18	protein_coding	C20orf27	0.000112349	-0.319756
ENSG00000168610.16	protein_coding	STAT3	1.36837e-10	-0.319709
ENSG00000108679.13	protein_coding	LGALS3BP	9.30859e-06	-0.319651
ENSG00000146457.16	protein_coding	WTAP	0.00625255	-0.319348
ENSG00000133961.21	protein_coding	NUMB	5.39222e-06	-0.319273
ENSG00000115207.14	protein_coding	GTF3C2	0.00713458	-0.318058
ENSG00000111615.14	protein_coding	KRR1	2.55523e-05	-0.317991
ENSG00000153162.9	protein_coding	BMP6	0.00888266	-0.317775
ENSG00000104881.16	protein_coding	PPP1R13L	0.000173816	-0.317702
ENSG00000100324.14	protein_coding	TAB1	0.00435724	-0.317105
ENSG00000146828.18	protein_coding	SLC12A9	0.00126093	-0.316872
ENSG00000087157.19	protein_coding	PGS1	0.00244449	-0.316776
ENSG00000120725.13	protein_coding	SIL1	0.0248205	-0.316558
ENSG00000185127.6	protein_coding	C6orf120	0.015751	-0.316202
ENSG00000114120.14	protein_coding	SLC25A36	2.73631e-05	-0.316079
ENSG00000188641.14	protein_coding	DPYD	0.00324569	-0.315954
ENSG00000173786.17	protein_coding	CNP	0.00121664	-0.315569
ENSG00000140474.14	protein_coding	ULK3	9.68674e-05	-0.315533
ENSG00000189007.16	protein_coding	ADAT2	0.0180147	-0.315333
ENSG00000188130.14	protein_coding	MAPK12	0.0104299	-0.315318
ENSG00000165997.5	protein_coding	ARL5B	3.49357e-05	-0.31408
ENSG00000110719.10	protein_coding	TCIRG1	0.00110474	-0.314008
ENSG00000198925.12	protein_coding	ATG9A	8.1662e-05	-0.313797
ENSG00000136830.12	protein_coding	NIBAN2	3.67071e-08	-0.313531
ENSG00000120318.16	protein_coding	ARAP3	0.00495897	-0.313083
ENSG00000270816.6	lncRNA	LINC00221	0.00464345	-0.31301
ENSG00000115904.15	protein_coding	SOS1	1.66442e-05	-0.312829
ENSG00000166965.13	protein_coding	RCCD1	0.0002624	-0.312551
ENSG00000121691.7	protein_coding	CAT	7.70118e-05	-0.312195
ENSG00000140688.17	protein_coding	RUSF1	0.0110844	-0.31157
ENSG00000147813.16	protein_coding	NAPRT	0.0178249	-0.31126
ENSG00000132661.4	protein_coding	NXT1	0.00872966	-0.310979
ENSG00000176978.14	protein_coding	DPP7	0.00726058	-0.310928
ENSG00000131446.17	protein_coding	MGAT1	0.000268197	-0.310891
ENSG00000072778.20	protein_coding	ACADVL	0.00629427	-0.310772
ENSG00000065911.13	protein_coding	MTHFD2	0.000912018	-0.310695
ENSG00000173264.15	protein_coding	GPR137	0.00434081	-0.310021
ENSG00000186480.13	protein_coding	INSIG1	0.0248368	-0.309662
ENSG00000182979.18	protein_coding	MTA1	2.61467e-07	-0.309527
ENSG00000076706.17	protein_coding	MCAM	8.05839e-05	-0.309359
ENSG00000007202.15	protein_coding	KIAA0100	0.00133629	-0.309275
ENSG00000108389.10	protein_coding	MTMR4	3.5371e-05	-0.309127
ENSG00000050555.19	protein_coding	LAMC3	0.0146295	-0.308818
ENSG00000180354.16	protein_coding	MTURN	0.0269849	-0.308041
ENSG00000134291.12	protein_coding	TMEM106C	6.00829e-09	-0.307892
ENSG00000167123.20	protein_coding	CERCAM	6.79424e-05	-0.30759
ENSG00000163950.13	protein_coding	SLBP	9.18843e-07	-0.307199
ENSG00000140564.13	protein_coding	FURIN	0.0137147	-0.306377
ENSG00000166478.10	protein_coding	ZNF143	0.00112244	-0.306238
ENSG00000136840.19	protein_coding	ST6GALNAC4	4.87882e-05	-0.306229
ENSG00000136897.8	protein_coding	MRPL50	0.00162153	-0.30534
ENSG00000176208.9	protein_coding	ATAD5	0.00182457	-0.305187
ENSG00000034693.15	protein_coding	PEX3	0.00958722	-0.304755
ENSG00000116396.15	protein_coding	KCNC4	0.000789198	-0.3041
ENSG00000154065.17	protein_coding	ANKRD29	0.0112583	-0.303846
ENSG00000137145.21	protein_coding	DENND4C	0.00237915	-0.303822
ENSG00000079432.9	protein_coding	CIC	6.21362e-05	-0.303798
ENSG00000102054.18	protein_coding	RBBP7	3.06513e-13	-0.3037
ENSG00000090339.9	protein_coding	ICAM1	0.0181873	-0.303628
ENSG00000123815.13	protein_coding	COQ8B	0.00686938	-0.303579
ENSG00000145220.14	protein_coding	LYAR	0.000344699	-0.302628
ENSG00000070214.16	protein_coding	SLC44A1	1.48948e-05	-0.302476
ENSG00000111077.18	protein_coding	TNS2	0.00393843	-0.302044
ENSG00000137409.20	protein_coding	MTCH1	2.00177e-08	-0.301684
ENSG00000175567.11	protein_coding	UCP2	2.00117e-06	-0.30151
ENSG00000169188.5	protein_coding	APEX2	0.00146366	-0.30044
ENSG00000169609.14	protein_coding	C15orf40	0.00859989	-0.29996
ENSG00000116350.18	protein_coding	SRSF4	1.44223e-05	-0.299733
ENSG00000170464.10	protein_coding	DNAJC18	0.0236779	-0.299382
ENSG00000174749.6	protein_coding	FAM241A	0.000877626	-0.299003
ENSG00000143258.16	protein_coding	USP21	0.00160333	-0.298815
ENSG00000135720.13	protein_coding	DYNC1LI2	0.0220593	-0.298775
ENSG00000170325.16	protein_coding	PRDM10	0.0163369	-0.298453
ENSG00000106404.14	protein_coding	CLDN15	0.0144691	-0.297612
ENSG00000071539.14	protein_coding	TRIP13	5.80181e-07	-0.297469
ENSG00000163479.14	protein_coding	SSR2	0.01124	-0.297366
ENSG00000171992.13	protein_coding	SYNPO	0.000114617	-0.297351
ENSG00000123728.10	protein_coding	RAP2C	0.0201826	-0.29733
ENSG00000136868.11	protein_coding	SLC31A1	0.00220322	-0.297172
ENSG00000103932.12	protein_coding	RPAP1	5.15585e-06	-0.296296
ENSG00000160917.15	protein_coding	CPSF4	0.0020334	-0.295608
ENSG00000141068.15	protein_coding	KSR1	0.00647756	-0.295372
ENSG00000100485.12	protein_coding	SOS2	0.0233106	-0.295222
ENSG00000179820.16	protein_coding	MYADM	0.0159206	-0.294253
ENSG00000132768.14	protein_coding	DPH2	4.45487e-05	-0.294152
ENSG00000101166.16	protein_coding	PRELID3B	1.60264e-08	-0.293941
ENSG00000124380.11	protein_coding	SNRNP27	0.00564855	-0.293775
ENSG00000105289.15	protein_coding	TJP3	0.0342338	-0.293516
ENSG00000179918.19	protein_coding	SEPHS2	0.00273023	-0.293317
ENSG00000186532.12	protein_coding	SMYD4	0.00330891	-0.293134
ENSG00000116685.16	protein_coding	KIAA2013	7.23092e-06	-0.2926
ENSG00000058668.15	protein_coding	ATP2B4	0.0210829	-0.292439
ENSG00000162923.17	protein_coding	WDR26	8.31883e-07	-0.291972
ENSG00000167962.15	protein_coding	ZNF598	0.00314307	-0.291641
ENSG00000197299.13	protein_coding	BLM	0.0044645	-0.290316
ENSG00000159023.22	protein_coding	EPB41	0.000433453	-0.290056
ENSG00000138018.19	protein_coding	SELENOI	0.00997385	-0.290046
ENSG00000130758.8	protein_coding	MAP3K10	0.00218986	-0.290004
ENSG00000167113.11	protein_coding	COQ4	0.000489155	-0.289637
ENSG00000234741.9	lncRNA	GAS5	0.000130257	-0.289456
ENSG00000182197.13	protein_coding	EXT1	0.0196438	-0.289411
ENSG00000064933.19	protein_coding	PMS1	0.00128741	-0.289322
ENSG00000109079.10	protein_coding	TNFAIP1	0.00107555	-0.289189
ENSG00000135632.12	protein_coding	SMYD5	0.00643785	-0.288923
ENSG00000112511.18	protein_coding	PHF1	0.015165	-0.288701
ENSG00000164916.11	protein_coding	FOXK1	0.000285036	-0.287852
ENSG00000100811.14	protein_coding	YY1	5.36753e-06	-0.28782
ENSG00000083454.22	protein_coding	P2RX5	0.0187104	-0.286626
ENSG00000170638.10	protein_coding	TRABD	0.00145982	-0.286461
ENSG00000103356.18	protein_coding	EARS2	0.00776375	-0.286295
ENSG00000136444.10	protein_coding	RSAD1	0.000300634	-0.286285
ENSG00000080845.19	protein_coding	DLGAP4	0.00361135	-0.285148
ENSG00000089597.18	protein_coding	GANAB	2.2812e-06	-0.28501
ENSG00000176182.6	protein_coding	MYPOP	0.0308621	-0.284438
ENSG00000099968.18	protein_coding	BCL2L13	0.00839234	-0.28346
ENSG00000133114.18	protein_coding	GPALPP1	0.00871743	-0.283251
ENSG00000132376.20	protein_coding	INPP5K	0.00712698	-0.283214
ENSG00000144354.14	protein_coding	CDCA7	0.0246173	-0.283093
ENSG00000100418.8	protein_coding	DESI1	9.15772e-05	-0.282937
ENSG00000131462.9	protein_coding	TUBG1	7.74766e-06	-0.282072
ENSG00000134574.12	protein_coding	DDB2	0.000577918	-0.281953
ENSG00000165233.18	protein_coding	CARD19	0.00720547	-0.281477
ENSG00000214013.10	protein_coding	GANC	0.0290314	-0.280856
ENSG00000125826.21	protein_coding	RBCK1	0.00253739	-0.280851
ENSG00000175727.14	protein_coding	MLXIP	4.48387e-05	-0.280653
ENSG00000168569.8	protein_coding	TMEM223	0.0182325	-0.280139
ENSG00000198879.13	protein_coding	SFMBT2	0.000497356	-0.280081
ENSG00000197329.12	protein_coding	PELI1	0.0209643	-0.279446
ENSG00000158710.15	protein_coding	TAGLN2	0.00242168	-0.279032
ENSG00000185803.12	protein_coding	SLC52A2	0.00104339	-0.278463
ENSG00000260852.1	lncRNA	FBXL19-AS1	0.0161596	-0.278208
ENSG00000075142.14	protein_coding	SRI	0.000308354	-0.27817
ENSG00000128915.12	protein_coding	ICE2	4.83976e-05	-0.277809
ENSG00000163870.16	protein_coding	TPRA1	0.00368811	-0.277761
ENSG00000183723.13	protein_coding	CMTM4	0.00133893	-0.277498
ENSG00000152556.17	protein_coding	PFKM	2.63302e-06	-0.277265
ENSG00000152683.14	protein_coding	SLC30A6	0.00133426	-0.277223
ENSG00000197563.11	protein_coding	PIGN	0.000748562	-0.276984
ENSG00000140157.16	protein_coding	NIPA2	0.00679384	-0.276697
ENSG00000142867.14	protein_coding	BCL10	0.000450293	-0.27629
ENSG00000100897.18	protein_coding	DCAF11	0.0147375	-0.275823
ENSG00000137992.15	protein_coding	DBT	0.00362338	-0.275204
ENSG00000096060.15	protein_coding	FKBP5	0.00302179	-0.275181
ENSG00000129317.15	protein_coding	PUS7L	0.00198096	-0.274792
ENSG00000124226.11	protein_coding	RNF114	2.46314e-05	-0.274634
ENSG00000074695.6	protein_coding	LMAN1	0.0198086	-0.274559
ENSG00000095397.16	protein_coding	WHRN	0.00466077	-0.27443
ENSG00000123600.21	protein_coding	METTL8	0.00413549	-0.274024
ENSG00000102554.14	protein_coding	KLF5	0.00265299	-0.273827
ENSG00000123219.13	protein_coding	CENPK	0.00864684	-0.27318
ENSG00000187790.11	protein_coding	FANCM	0.0173444	-0.272786
ENSG00000272398.6	protein_coding	CD24	0.00694718	-0.27267
ENSG00000104812.15	protein_coding	GYS1	0.0130165	-0.272441
ENSG00000167900.12	protein_coding	TK1	0.000543707	-0.271767
ENSG00000057757.10	protein_coding	PITHD1	0.00218659	-0.271543
ENSG00000166897.16	protein_coding	ELFN2	0.00511511	-0.270947
ENSG00000037757.14	protein_coding	MRI1	0.00231215	-0.270922
ENSG00000138685.17	protein_coding	FGF2	0.0173565	-0.270904
ENSG00000160410.15	protein_coding	SHKBP1	4.08271e-05	-0.270572
ENSG00000161179.14	protein_coding	YDJC	0.000389321	-0.269497
ENSG00000106397.12	protein_coding	PLOD3	2.20804e-08	-0.269343
ENSG00000137504.15	protein_coding	CREBZF	0.00445279	-0.269257
ENSG00000124762.14	protein_coding	CDKN1A	0.00293994	-0.26895
ENSG00000113456.19	protein_coding	RAD1	5.25916e-05	-0.268532
ENSG00000182325.11	protein_coding	FBXL6	0.0031991	-0.268033
ENSG00000105048.18	protein_coding	TNNT1	0.00103714	-0.268006
ENSG00000064102.15	protein_coding	INTS13	3.36213e-05	-0.267325
ENSG00000014919.13	protein_coding	COX15	0.0119217	-0.267034
ENSG00000198837.10	protein_coding	DENND4B	0.00059621	-0.266817
ENSG00000130830.15	protein_coding	MPP1	0.0121191	-0.266404
ENSG00000213160.10	protein_coding	KLHL23	0.0032586	-0.266131
ENSG00000197976.12	protein_coding	AKAP17A	0.00113502	-0.266105
ENSG00000254635.6	lncRNA	WAC-AS1	0.0165695	-0.265738
ENSG00000175792.12	protein_coding	RUVBL1	6.23264e-06	-0.265207
ENSG00000175305.18	protein_coding	CCNE2	0.042533	-0.265052
ENSG00000165689.17	protein_coding	ENTR1	0.00370677	-0.264554
ENSG00000104365.16	protein_coding	IKBKB	0.00155863	-0.264347
ENSG00000235106.10	protein_coding	BRD3OS	0.0202947	-0.264289
ENSG00000165527.8	protein_coding	ARF6	0.00308947	-0.264245
ENSG00000100320.23	protein_coding	RBFOX2	0.00194811	-0.263827
ENSG00000175455.16	protein_coding	CCDC14	0.00289649	-0.263598
ENSG00000100300.18	protein_coding	TSPO	0.0235218	-0.263382
ENSG00000007968.7	protein_coding	E2F2	0.0126832	-0.26331
ENSG00000148985.20	protein_coding	PGAP2	0.00171041	-0.263162
ENSG00000148840.11	protein_coding	PPRC1	0.000639651	-0.262771
ENSG00000184203.8	protein_coding	PPP1R2	0.000814307	-0.262167
ENSG00000099622.14	protein_coding	CIRBP	0.000559703	-0.261255
ENSG00000112977.16	protein_coding	DAP	5.51593e-06	-0.261235
ENSG00000180773.15	protein_coding	SLC36A4	0.00163217	-0.261005
ENSG00000154144.13	protein_coding	TBRG1	0.0144291	-0.26089
ENSG00000249115.9	protein_coding	HAUS5	0.00849864	-0.260769
ENSG00000166710.22	protein_coding	B2M	0.00038171	-0.260596
ENSG00000119231.11	protein_coding	SENP5	0.00129929	-0.260322
ENSG00000189114.8	protein_coding	BLOC1S3	0.0242856	-0.260227
ENSG00000133142.19	protein_coding	TCEAL4	0.0164515	-0.260031
ENSG00000132275.11	protein_coding	RRP8	0.00171784	-0.259891
ENSG00000112419.15	protein_coding	PHACTR2	0.0016999	-0.259699
ENSG00000089248.7	protein_coding	ERP29	0.0015644	-0.259552
ENSG00000171055.15	protein_coding	FEZ2	2.07667e-05	-0.259439
ENSG00000204308.8	protein_coding	RNF5	0.00463218	-0.259319
ENSG00000196422.11	protein_coding	PPP1R26	0.00042365	-0.258505
ENSG00000104472.10	protein_coding	CHRAC1	0.000735706	-0.257989
ENSG00000180228.14	protein_coding	PRKRA	0.00939491	-0.257123
ENSG00000054965.11	protein_coding	FAM168A	0.00072028	-0.257074
ENSG00000060688.13	protein_coding	SNRNP40	0.000200758	-0.256837
ENSG00000245910.9	lncRNA	SNHG6	0.0199472	-0.256833
ENSG00000177606.8	protein_coding	JUN	0.0112663	-0.256672
ENSG00000167670.16	protein_coding	CHAF1A	2.12191e-05	-0.256523
ENSG00000062716.13	protein_coding	VMP1	0.00224399	-0.25611
ENSG00000184863.11	protein_coding	RBM33	0.00243412	-0.255678
ENSG00000143324.14	protein_coding	XPR1	9.64416e-05	-0.255503
ENSG00000168876.9	protein_coding	ANKRD49	0.0176189	-0.255074
ENSG00000078124.13	protein_coding	ACER3	0.0108306	-0.255012
ENSG00000047849.22	protein_coding	MAP4	0.00358148	-0.254987
ENSG00000174373.17	protein_coding	RALGAPA1	0.0159843	-0.25481
ENSG00000001617.12	protein_coding	SEMA3F	0.00352699	-0.254547
ENSG00000018408.15	protein_coding	WWTR1	0.00185408	-0.254499
ENSG00000227345.9	protein_coding	PARG	0.00231035	-0.254171
ENSG00000164118.13	protein_coding	CEP44	0.0259798	-0.253297
ENSG00000160957.15	protein_coding	RECQL4	0.00590662	-0.253162
ENSG00000110756.18	protein_coding	HPS5	0.00609443	-0.253147
ENSG00000134802.18	protein_coding	SLC43A3	0.00373325	-0.252324
ENSG00000081791.9	protein_coding	DELE1	0.0130611	-0.251834
ENSG00000185359.14	protein_coding	HGS	0.00659977	-0.251393
ENSG00000182963.11	protein_coding	GJC1	0.00901949	-0.251248
ENSG00000132680.11	protein_coding	KHDC4	0.00243264	-0.25122
ENSG00000105514.8	protein_coding	RAB3D	0.0228552	-0.251112
ENSG00000102007.11	protein_coding	PLP2	5.39244e-05	-0.250971
ENSG00000109814.12	protein_coding	UGDH	0.00113576	-0.250459
ENSG00000073849.16	protein_coding	ST6GAL1	0.00847625	-0.250365
ENSG00000188554.15	protein_coding	NBR1	0.00645912	-0.249613
ENSG00000116857.17	protein_coding	TMEM9	0.00263853	-0.249466
ENSG00000070444.15	protein_coding	MNT	0.0308653	-0.249444
ENSG00000165819.12	protein_coding	METTL3	0.00162499	-0.248182
ENSG00000109790.18	protein_coding	KLHL5	0.00110378	-0.247038
ENSG00000175745.14	protein_coding	NR2F1	0.012314	-0.246941
ENSG00000198792.13	protein_coding	TMEM184B	2.59829e-05	-0.24676
ENSG00000116584.21	protein_coding	ARHGEF2	0.0218565	-0.246584
ENSG00000163755.9	protein_coding	HPS3	0.00135194	-0.246156
ENSG00000108861.9	protein_coding	DUSP3	0.0181336	-0.245382
ENSG00000203950.7	protein_coding	RTL8A	0.00756187	-0.245239
ENSG00000234608.9	lncRNA	MAPKAPK5-AS1	0.0262055	-0.24505
ENSG00000100221.11	protein_coding	JOSD1	0.000164498	-0.244944
ENSG00000003436.16	protein_coding	TFPI	0.00152194	-0.24487
ENSG00000168137.20	protein_coding	SETD5	0.000209045	-0.244733
ENSG00000119760.16	protein_coding	SUPT7L	0.00185406	-0.244562
ENSG00000142082.15	protein_coding	SIRT3	0.0259558	-0.241586
ENSG00000169813.17	protein_coding	HNRNPF	0.000874012	-0.241549
ENSG00000171206.15	protein_coding	TRIM8	0.023289	-0.241145
ENSG00000188566.15	protein_coding	NDOR1	0.0258478	-0.240311
ENSG00000126012.13	protein_coding	KDM5C	0.000618551	-0.239872
ENSG00000139370.12	protein_coding	SLC15A4	0.0132339	-0.239236
ENSG00000089220.5	protein_coding	PEBP1	0.000349577	-0.238798
ENSG00000120253.14	protein_coding	NUP43	0.0167754	-0.238449
ENSG00000140612.14	protein_coding	SEC11A	0.0100882	-0.238377
ENSG00000107341.5	protein_coding	UBE2R2	0.00147261	-0.2372
ENSG00000186716.21	protein_coding	BCR	0.00566906	-0.236842
ENSG00000107077.19	protein_coding	KDM4C	0.0160808	-0.236749
ENSG00000166037.11	protein_coding	CEP57	7.28442e-05	-0.236696
ENSG00000166598.16	protein_coding	HSP90B1	0.00406167	-0.236017
ENSG00000165240.22	protein_coding	ATP7A	0.0270723	-0.235934
ENSG00000153006.16	protein_coding	SREK1IP1	0.00473287	-0.235156
ENSG00000143799.14	protein_coding	PARP1	3.43977e-05	-0.234648
ENSG00000119471.15	protein_coding	HSDL2	0.0222871	-0.234519
ENSG00000105971.15	protein_coding	CAV2	0.000569851	-0.234334
ENSG00000108557.20	protein_coding	RAI1	0.00728826	-0.234207
ENSG00000163399.16	protein_coding	ATP1A1	1.14055e-06	-0.233995
ENSG00000175334.8	protein_coding	BANF1	0.00237874	-0.23383
ENSG00000131899.12	protein_coding	LLGL1	0.0153074	-0.233474
ENSG00000111652.10	protein_coding	COPS7A	0.0048584	-0.233311
ENSG00000186470.14	protein_coding	BTN3A2	0.000645965	-0.233271
ENSG00000065328.17	protein_coding	MCM10	0.00214957	-0.231829
ENSG00000140743.8	protein_coding	CDR2	0.0170062	-0.231115
ENSG00000134779.15	protein_coding	TPGS2	0.0051457	-0.231038
ENSG00000136295.15	protein_coding	TTYH3	0.0010281	-0.230338
ENSG00000125257.16	protein_coding	ABCC4	0.00930599	-0.229817
ENSG00000106367.15	protein_coding	AP1S1	0.0152328	-0.2294
ENSG00000101439.9	protein_coding	CST3	0.00514109	-0.229321
ENSG00000144136.11	protein_coding	SLC20A1	0.00372141	-0.228446
ENSG00000109062.12	protein_coding	SLC9A3R1	0.000150804	-0.22775
ENSG00000090530.10	protein_coding	P3H2	0.00309459	-0.225112
ENSG00000184014.9	protein_coding	DENND5A	6.29204e-06	-0.224739
ENSG00000142892.15	protein_coding	PIGK	0.00476315	-0.224195
ENSG00000141425.18	protein_coding	RPRD1A	0.0103871	-0.224062
ENSG00000198015.14	protein_coding	MRPL42	0.0011814	-0.223716
ENSG00000169926.11	protein_coding	KLF13	0.0139848	-0.223414
ENSG00000151748.15	protein_coding	SAV1	0.0192684	-0.223189
ENSG00000124831.19	protein_coding	LRRFIP1	0.000389517	-0.221706
ENSG00000108306.13	protein_coding	FBXL20	0.040522	-0.22136
ENSG00000197746.15	protein_coding	PSAP	0.00352396	-0.221076
ENSG00000066855.16	protein_coding	MTFR1	0.00250662	-0.220629
ENSG00000105341.19	protein_coding	DMAC2	0.0238381	-0.220398
ENSG00000103995.14	protein_coding	CEP152	0.0210549	-0.220012
ENSG00000177051.6	protein_coding	FBXO46	0.0240161	-0.219993
ENSG00000143702.16	protein_coding	CEP170	0.0184672	-0.219726
ENSG00000067225.20	protein_coding	PKM	0.00334607	-0.219104
ENSG00000206053.13	protein_coding	JPT2	0.0034405	-0.217154
ENSG00000153113.24	protein_coding	CAST	0.000454067	-0.216548
ENSG00000181396.13	protein_coding	OGFOD3	0.0209158	-0.216499
ENSG00000126903.16	protein_coding	SLC10A3	0.0107648	-0.21604
ENSG00000104738.18	protein_coding	MCM4	0.000410987	-0.215818
ENSG00000256269.11	protein_coding	HMBS	0.0191828	-0.215377
ENSG00000074266.22	protein_coding	EED	0.0088908	-0.214589
ENSG00000167196.14	protein_coding	FBXO22	0.0154716	-0.213019
ENSG00000123352.18	protein_coding	SPATS2	0.00074243	-0.212742
ENSG00000008394.13	protein_coding	MGST1	0.00545348	-0.212524
ENSG00000035141.8	protein_coding	FAM136A	0.00602802	-0.212137
ENSG00000138867.17	protein_coding	GUCD1	0.000214208	-0.211856
ENSG00000159322.18	protein_coding	ADPGK	0.014707	-0.211836
ENSG00000104412.8	protein_coding	EMC2	0.0114755	-0.211735
ENSG00000111237.19	protein_coding	VPS29	0.00764816	-0.210847
ENSG00000168404.13	protein_coding	MLKL	0.00866263	-0.210551
ENSG00000109861.17	protein_coding	CTSC	8.29505e-05	-0.210256
ENSG00000142541.18	protein_coding	RPL13A	0.00253932	-0.20967
ENSG00000163882.10	protein_coding	POLR2H	0.00687012	-0.208262
ENSG00000130024.15	protein_coding	PHF10	0.000133879	-0.207798
ENSG00000137275.16	protein_coding	RIPK1	0.00773632	-0.207747
ENSG00000178105.12	protein_coding	DDX10	0.00577805	-0.207495
ENSG00000166946.14	protein_coding	CCNDBP1	0.0302385	-0.204994
ENSG00000107362.14	protein_coding	ABHD17B	0.0126075	-0.204492
ENSG00000092470.12	protein_coding	WDR76	0.0169733	-0.203399
ENSG00000173638.19	protein_coding	SLC19A1	0.0171809	-0.203168
ENSG00000052749.14	protein_coding	RRP12	0.00360516	-0.202736
ENSG00000169223.15	protein_coding	LMAN2	0.013217	-0.200943
ENSG00000083444.17	protein_coding	PLOD1	7.61955e-05	-0.200521
ENSG00000111331.14	protein_coding	OAS3	0.00960106	-0.20015
ENSG00000136807.14	protein_coding	CDK9	0.00158664	-0.198864
ENSG00000044446.12	protein_coding	PHKA2	0.00598887	-0.198711
ENSG00000157654.19	protein_coding	PALM2AKAP2	0.0127898	-0.198685
ENSG00000215193.14	protein_coding	PEX26	0.0200667	-0.198673
ENSG00000177156.11	protein_coding	TALDO1	0.00130186	-0.19832
ENSG00000102221.14	protein_coding	JADE3	0.00431765	-0.196639
ENSG00000087460.29	protein_coding	GNAS	0.00400222	-0.195911
ENSG00000164941.14	protein_coding	INTS8	0.00604032	-0.194902
ENSG00000055483.20	protein_coding	USP36	0.00502366	-0.194765
ENSG00000148634.16	protein_coding	HERC4	0.000468039	-0.194655
ENSG00000116521.11	protein_coding	SCAMP3	0.00721824	-0.193996
ENSG00000112146.17	protein_coding	FBXO9	0.0119024	-0.193944
ENSG00000146063.20	protein_coding	TRIM41	0.0257549	-0.193911
ENSG00000187514.17	protein_coding	PTMA	0.000333672	-0.193397
ENSG00000176788.9	protein_coding	BASP1	0.0223566	-0.193129
ENSG00000092203.15	protein_coding	TOX4	0.0101342	-0.191654
ENSG00000164430.17	protein_coding	CGAS	0.0200628	-0.191445
ENSG00000100266.19	protein_coding	PACSIN2	0.000704264	-0.191214
ENSG00000221867.9	protein_coding	MAGEA3	0.00852763	-0.191089
ENSG00000120708.17	protein_coding	TGFBI	7.82477e-05	-0.19025
ENSG00000133318.14	protein_coding	RTN3	0.0100269	-0.189954
ENSG00000100504.17	protein_coding	PYGL	0.0140527	-0.189218
ENSG00000128050.9	protein_coding	PAICS	0.0234837	-0.18911
ENSG00000110048.12	protein_coding	OSBP	0.00192221	-0.188855
ENSG00000114354.15	protein_coding	TFG	0.0074527	-0.18844
ENSG00000151503.14	protein_coding	NCAPD3	0.0136372	-0.185657
ENSG00000142856.17	protein_coding	ITGB3BP	0.0214286	-0.184811
ENSG00000137822.13	protein_coding	TUBGCP4	0.0238971	-0.183856
ENSG00000160049.12	protein_coding	DFFA	0.00814856	-0.182821
ENSG00000100823.12	protein_coding	APEX1	0.0118013	-0.182776
ENSG00000168488.19	protein_coding	ATXN2L	0.0385843	-0.182506
ENSG00000141510.18	protein_coding	TP53	0.00787722	-0.18189
ENSG00000172270.22	protein_coding	BSG	0.00206734	-0.179873
ENSG00000108256.9	protein_coding	NUFIP2	0.0126606	-0.179555
ENSG00000197172.11	protein_coding	MAGEA6	0.00513481	-0.178808
ENSG00000055332.19	protein_coding	EIF2AK2	0.0120867	-0.177232
ENSG00000165934.13	protein_coding	CPSF2	0.0126347	-0.176222
ENSG00000006118.15	protein_coding	TMEM132A	0.0247268	-0.176135
ENSG00000100596.8	protein_coding	SPTLC2	0.0433496	-0.173823
ENSG00000113719.17	protein_coding	ERGIC1	0.00786596	-0.17283
ENSG00000117362.13	protein_coding	APH1A	0.00184179	-0.172532
ENSG00000135926.15	protein_coding	TMBIM1	0.0270262	-0.172355
ENSG00000111364.16	protein_coding	DDX55	0.0273227	-0.170988
ENSG00000001497.18	protein_coding	LAS1L	0.00856072	-0.170762
ENSG00000186635.15	protein_coding	ARAP1	0.0244986	-0.168822
ENSG00000079215.15	protein_coding	SLC1A3	0.0191626	-0.16876
ENSG00000073921.18	protein_coding	PICALM	0.00330708	-0.165808
ENSG00000147548.17	protein_coding	NSD3	0.0339036	-0.165395
ENSG00000037749.13	protein_coding	MFAP3	0.0246567	-0.165224
ENSG00000148334.16	protein_coding	PTGES2	0.0102105	-0.16492
ENSG00000127334.11	protein_coding	DYRK2	0.0291365	-0.164756
ENSG00000185215.11	protein_coding	TNFAIP2	0.0233235	-0.16161
ENSG00000164754.16	protein_coding	RAD21	0.00291114	-0.160076
ENSG00000101911.13	protein_coding	PRPS2	0.00580008	-0.157856
ENSG00000177479.20	protein_coding	ARIH2	0.0262825	-0.155923
ENSG00000013306.16	protein_coding	SLC25A39	0.00552156	-0.155796
ENSG00000111144.10	protein_coding	LTA4H	0.0182326	-0.150659
ENSG00000028528.15	protein_coding	SNX1	0.0238191	-0.149887
ENSG00000115380.20	protein_coding	EFEMP1	0.0139352	-0.149014
ENSG00000170144.21	protein_coding	HNRNPA3	0.00778859	-0.14764
ENSG00000141401.12	protein_coding	IMPA2	0.0197686	-0.141482
ENSG00000089053.13	protein_coding	ANAPC5	0.0149518	-0.133644
ENSG00000130741.11	protein_coding	EIF2S3	0.00733308	-0.132026
ENSG00000172009.15	protein_coding	THOP1	0.0297794	-0.125663
ENSG00000134697.13	protein_coding	GNL2	0.0397525	0.122773
ENSG00000124422.12	protein_coding	USP22	0.0198532	0.131211
ENSG00000145907.16	protein_coding	G3BP1	0.020308	0.131971
ENSG00000154473.18	protein_coding	BUB3	0.0133905	0.139584
ENSG00000164151.12	protein_coding	ICE1	0.0258895	0.143508
ENSG00000175387.16	protein_coding	SMAD2	0.0126403	0.143724
ENSG00000110955.9	protein_coding	ATP5F1B	0.00954929	0.145416
ENSG00000103018.18	protein_coding	CYB5B	0.0259689	0.148487
ENSG00000116133.13	protein_coding	DHCR24	0.00756587	0.148951
ENSG00000025293.17	protein_coding	PHF20	0.014756	0.150629
ENSG00000113048.17	protein_coding	MRPS27	0.00980267	0.150676
ENSG00000175390.15	protein_coding	EIF3F	0.0145292	0.151648
ENSG00000134602.16	protein_coding	STK26	0.00962578	0.153315
ENSG00000150593.18	protein_coding	PDCD4	0.00548277	0.155339
ENSG00000127616.20	protein_coding	SMARCA4	0.0039122	0.156199
ENSG00000156642.17	protein_coding	NPTN	0.0136144	0.157517
ENSG00000104880.19	protein_coding	ARHGEF18	0.0217095	0.157814
ENSG00000116288.13	protein_coding	PARK7	0.0342325	0.157816
ENSG00000198363.18	protein_coding	ASPH	0.00296366	0.160496
ENSG00000129250.12	protein_coding	KIF1C	0.00779695	0.161627
ENSG00000124228.15	protein_coding	DDX27	0.0174596	0.165069
ENSG00000198815.9	protein_coding	FOXJ3	0.0216218	0.167193
ENSG00000003096.14	protein_coding	KLHL13	0.0222381	0.168254
ENSG00000129933.21	protein_coding	MAU2	0.0219602	0.169666
ENSG00000171603.18	protein_coding	CLSTN1	0.00336381	0.169775
ENSG00000148229.13	protein_coding	POLE3	0.0192293	0.170185
ENSG00000146834.14	protein_coding	MEPCE	0.00811109	0.170219
ENSG00000129657.16	protein_coding	SEC14L1	0.00549771	0.170608
ENSG00000152944.9	protein_coding	MED21	0.0241385	0.172169
ENSG00000197045.13	protein_coding	GMFB	0.0112344	0.17229
ENSG00000136770.11	protein_coding	DNAJC1	0.0299933	0.172354
ENSG00000001629.10	protein_coding	ANKIB1	0.0173788	0.172479
ENSG00000108953.17	protein_coding	YWHAE	0.0153206	0.172623
ENSG00000006194.10	protein_coding	ZNF263	0.0385855	0.174734
ENSG00000100461.18	protein_coding	RBM23	0.027348	0.175907
[truncated: 2,011 more rows]
