# Supplementary material for: Parsing the roles of DExD-box proteins DDX39A and DDX39B in alternative RNA splicing
Source: Nucleic Acids Res. 2024 May 27;52(14):8534–51. doi: 10.1093/nar/gkae431 (PMC11317157; doi:10.1093/nar/gkae431)
Supplement: gkae431_Supplemental_Files [file gkae431_supplemental_files.zip › Supplementary File 3 DDX39A knockdown alternative splicing_v6.xlsx]

## Sheet: DDX39A_SE
ID	GeneID	geneSymbol	chr	strand	exonStart_0base	exonEnd	upstreamES	upstreamEE	downstreamES	downstreamEE	Pvalue	Inclusion level difference
25193	ENSG00000119688.21	ABCD4	chr14	-	74295147	74295198	74292747	74292869	74302874	74302910	0.00671967	-0.5735			downregulated exons (pvalue < 0.05 and inclusion level difference < -0.1)
33431	ENSG00000078369.18	GNB1	chr1	-	1839628	1839682	1839189	1839238	1890363	1890401	0.00280137	-0.505			upregulated exons (pvalue < 0.05 and inclusion level difference > 0.1)
20365	ENSG00000204520.14	MICA	chr6	+	31402156	31402356	31400748	31400763	31403444	31403673	0.00299553	-0.505
76060	ENSG00000213468.7	FIRRE	chrX	-	131695466	131695620	131691995	131692636	131695843	131695913	0.00461829	-0.481
71230	ENSG00000287151.1	C2orf27A	chr2	+	131733832	131733952	131722416	131722648	131750632	131750830	0.0131195	-0.471
79021	ENSG00000167182.16	SP2	chr17	+	47897814	47897927	47896181	47896293	47914725	47914861	0.000173556	-0.4705
17656	ENSG00000259256.2	LINC01895	chr18	-	3374763	3374959	3365896	3365926	3383370	3383438	0.00169453	-0.4525
12778	ENSG00000013306.16	SLC25A39	chr17	-	44324129	44324199	44323477	44323577	44324298	44324770	0.00605267	-0.45
51972	ENSG00000262468.7	LINC01569	chr16	-	4248251	4248428	4246972	4247061	4253646	4253779	0.000193436	-0.444
24733	ENSG00000163485.17	ADORA1	chr1	+	203128277	203128432	203127725	203127928	203128784	203129182	0.00626849	-0.4415
74151	ENSG00000103599.20	IQCH	chr15	+	67395290	67395563	67388830	67389006	67400113	67400305	0.00121187	-0.438
13247	ENSG00000116698.22	SMG7	chr1	+	183473720	183473898	183472566	183472649	183501130	183501267	0.0166031	-0.425
46580	ENSG00000128487.19	SPECC1	chr17	+	20057676	20057817	20017986	20018102	20096630	20096798	0.00223345	-0.41
81992	ENSG00000167491.18	GATAD2A	chr19	+	19436130	19436219	19405837	19406019	19465344	19465614	0.0183563	-0.403
26568	ENSG00000132879.14	FBXO44	chr1	+	11655669	11655699	11654374	11654581	11655805	11656100	0.00391579	-0.4
44003	ENSG00000027697.15	IFNGR1	chr6	-	137215266	137215377	137206962	137207077	137218671	137219160	0.0260582	-0.3995
76050	ENSG00000196118.12	CCDC189	chr16	-	30759653	30759809	30759341	30759458	30760283	30760668	0.00147196	-0.3985
29443	ENSG00000203865.12	ATP1A1-AS1	chr1	-	116406927	116407195	116404713	116406148	116418458	116418581	0.0159703	-0.3775
69498	ENSG00000185864.18	NPIPB4	chr16	-	21840802	21841011	21839249	21839310	21843385	21843490	0.00307173	-0.3745
5921	ENSG00000258168.6	ENSG00000258168	chr12	+	70510407	70510577	70510211	70510284	70520198	70520267	0.00949632	-0.368
6352	ENSG00000079459.13	FDFT1	chr8	+	11803090	11803225	11802767	11802931	11803321	11803832	0.0143768	-0.3565
23484	ENSG00000213057.5	C1orf220	chr1	+	178545212	178545903	178542795	178542885	178547093	178548889	0.00896241	-0.356
13500	ENSG00000231889.8	TRAF3IP2-AS1	chr6	+	111484743	111484861	111483498	111483665	111574620	111574802	0.00640451	-0.35
67687	ENSG00000090612.22	ZNF268	chr12	+	133193427	133193533	133191720	133192003	133202143	133202310	0.00174569	-0.3495
56006	ENSG00000172775.17	PSME3IP1	chr16	-	57175538	57175700	57174168	57174286	57185824	57186040	0.0253901	-0.3465
79663	ENSG00000167863.12	ATP5PD	chr17	-	75039871	75040041	75039208	75039271	75042180	75042277	0.00372083	-0.3465
69490	ENSG00000170919.16	TPT1-AS1	chr13	+	45383090	45383235	45379194	45379335	45389734	45389820	0.00113802	-0.337
53515	ENSG00000184640.20	SEPTIN9	chr17	+	77294488	77294571	77281498	77281554	77294773	77294903	0.000209427	-0.3295
68573	ENSG00000176383.9	B3GNT4	chr12	+	122204521	122204684	122203708	122203801	122206317	122208952	0.000565486	-0.329
65171	ENSG00000149187.19	CELF1	chr11	-	47500860	47500932	47488836	47489024	47506857	47506897	0.0348211	-0.304
72461	ENSG00000256053.9	COA8	chr14	+	103579370	103579491	103571753	103571820	103587273	103587364	0.0357916	-0.2965
3669	ENSG00000132823.11	OSER1	chr20	-	44207553	44207593	44206880	44206998	44210011	44210076	0.00609109	-0.2965
51973	ENSG00000262468.7	LINC01569	chr16	-	4251321	4252034	4243942	4247061	4253646	4253789	0.000542115	-0.294
56000	ENSG00000172775.17	PSME3IP1	chr16	-	57175538	57175700	57173772	57173869	57178501	57178852	0.0303863	-0.2915
53325	ENSG00000249859.13	PVT1	chr8	+	128070161	128070272	127989161	127989291	128096517	128096654	0.00382671	-0.281
80445	ENSG00000159267.17	HLCS	chr21	-	36946008	36946154	36938831	36938994	36947332	36948287	0.021975	-0.281
67820	ENSG00000228794.11	LINC01128	chr1	+	847653	847806	829002	829104	851926	852094	0.00499588	-0.28
77457	ENSG00000260259.1	LINC02166	chr16	-	89685300	89685675	89682619	89682842	89686446	89686569	0.0109707	-0.279
78023	ENSG00000175061.19	SNHG29	chr17	+	16460892	16461245	16440184	16440253	16462832	16462941	0.00321239	-0.2745
69117	ENSG00000235703.7	LINC00894	chrX	+	149962582	149962716	149960764	149960948	150015950	150016140	0.00583892	-0.271
13060	ENSG00000140367.12	UBE2Q2	chr15	+	75859877	75859982	75854385	75854487	75868950	75869010	0.00573057	-0.27
76049	ENSG00000196118.12	CCDC189	chr16	-	30759653	30759724	30759341	30759458	30760283	30760453	0.0210565	-0.2675
58360	ENSG00000243660.12	ZNF487	chr10	+	43476106	43476202	43475720	43475847	43481428	43481678	0.00300464	-0.2625
69497	ENSG00000185864.18	NPIPB4	chr16	-	21839939	21840008	21839249	21839310	21843385	21843412	0.0401253	-0.2615
20773	ENSG00000240038.7	AMY2B	chr1	+	103577489	103577608	103575440	103575540	103577719	103577845	0.0149644	-0.2585
35152	ENSG00000164938.14	TP53INP1	chr8	-	94932069	94932107	94925971	94930728	94939859	94940220	0.00343664	-0.258
24243	ENSG00000172113.10	NME6	chr3	-	48300276	48300723	48298426	48298523	48301269	48301319	0.00156368	-0.256
6477	ENSG00000088727.14	KIF9	chr3	-	47280951	47281195	47277281	47277379	47282139	47282198	0.0142825	-0.256
31408	ENSG00000163138.19	PACRGL	chr4	+	20709682	20709773	20704659	20704814	20713431	20713521	0.00804129	-0.2505
24244	ENSG00000172113.10	NME6	chr3	-	48300430	48300634	48298426	48298523	48301269	48301362	0.00165106	-0.25
60432	ENSG00000179988.15	PSTK	chr10	+	122982732	122983024	122980039	122980695	122983271	122983470	0.00112365	-0.2495
81990	ENSG00000167491.18	GATAD2A	chr19	+	19436130	19436219	19385825	19386138	19465344	19465614	0.0230987	-0.2475
3830	ENSG00000131043.13	AAR2	chr20	+	36236881	36237037	36236130	36236782	36239820	36240625	0.0267818	-0.2415
51476	ENSG00000143434.17	SEMA6C	chr1	-	151138315	151138406	151137985	151138105	151138629	151138731	0.00347969	-0.231
6545	ENSG00000055609.21	KMT2C	chr7	-	152157760	152157854	152156204	152156346	152158862	152159072	0.000289827	-0.226
56002	ENSG00000172775.17	PSME3IP1	chr16	-	57175538	57175700	57173772	57173869	57185824	57186040	0.0190084	-0.224
77095	ENSG00000173818.17	ENDOV	chr17	+	80417780	80417945	80415649	80415821	80423519	80423632	0.00261204	-0.223
67355	ENSG00000127324.9	TSPAN8	chr12	-	71277350	71277412	71157618	71157787	71282715	71282819	0.00219017	-0.222
40863	ENSG00000139173.10	TMEM117	chr12	+	44143524	44143624	43944209	43944342	44211289	44211387	0.00664549	-0.2215
56514	ENSG00000213742.7	ZNF337-AS1	chr20	+	25645530	25645648	25634728	25634827	25673851	25674007	0.0243511	-0.2195
60071	ENSG00000256546.3	ENSG00000256546	chr12	+	122064138	122064433	122063348	122063531	122064549	122064682	0.00309665	-0.2165
77105	ENSG00000173818.17	ENDOV	chr17	+	80422139	80422245	80415649	80415821	80423519	80423632	0.000896427	-0.216
72408	ENSG00000198911.12	SREBF2	chr22	+	41899236	41899553	41898648	41898781	41900019	41900122	0.0202346	-0.214
41964	ENSG00000072756.17	TRNT1	chr3	+	3149093	3149233	3147905	3148187	3150539	3150879	0.0169874	-0.213
54380	ENSG00000183354.12	KIAA2026	chr9	-	5944870	5944960	5929043	5929159	5954015	5954095	0.0125808	-0.212
9511	ENSG00000114423.23	CBLB	chr3	-	105681292	105681610	105678430	105678571	105681723	105681818	0.00540291	-0.2075
27796	ENSG00000068745.15	IP6K2	chr3	-	48694701	48694824	48694174	48694240	48695089	48695418	0.011969	-0.207
6549	ENSG00000055609.21	KMT2C	chr7	-	152157760	152157925	152156204	152156346	152158862	152159072	0.000319994	-0.206
20292	ENSG00000134317.18	GRHL1	chr2	+	9962454	9962531	9958785	9961436	9963885	9964042	0.0142938	-0.2055
70575	ENSG00000198393.8	ZNF26	chr12	+	132987664	132987768	132986364	132986873	133007041	133007168	0.0349944	-0.2045
59703	ENSG00000067221.14	STOML1	chr15	-	73989029	73989257	73988665	73988802	73990350	73990457	0.0067586	-0.2025
56005	ENSG00000172775.17	PSME3IP1	chr16	-	57175538	57175700	57174168	57174286	57185820	57186039	0.0233802	-0.202
58960	ENSG00000243708.11	PLA2G4B	chr15	+	41838746	41838922	41837774	41837959	41840157	41840230	0.0175255	-0.202
55673	ENSG00000106723.17	SPIN1	chr9	+	88416643	88416766	88388430	88388538	88418777	88418951	0.00155208	-0.1995
6547	ENSG00000055609.21	KMT2C	chr7	-	152157760	152157922	152156204	152156346	152158862	152159072	0.000365605	-0.198
26802	ENSG00000101160.15	CTSZ	chr20	-	58997854	58997954	58997602	58997753	58999234	58999580	0.0139323	-0.1955
32443	ENSG00000151881.15	TMEM267	chr5	-	43479889	43479987	43445978	43446557	43483821	43483836	0.0295511	-0.195
48342	ENSG00000158864.13	NDUFS2	chr1	+	161212591	161212654	161212350	161212480	161213086	161213182	0.00098819	-0.195
66246	ENSG00000179715.13	PCED1B	chr12	+	47216221	47216689	47104112	47104195	47235006	47236660	0.00679668	-0.195
15131	ENSG00000138468.16	SENP7	chr3	-	101417592	101417790	101372007	101372126	101458954	101459052	0.0224428	-0.1945
69467	ENSG00000170919.16	TPT1-AS1	chr13	+	45360140	45360239	45344328	45344446	45369958	45370182	0.0179916	-0.191
36564	ENSG00000123106.11	CCDC91	chr12	+	28226139	28226199	28225794	28225861	28255580	28255662	0.0130886	-0.1875
7256	ENSG00000142396.10	ERVK3-1	chr19	+	58311198	58311380	58306087	58306216	58312020	58312061	0.0122063	-0.1875
5141	ENSG00000181027.11	FKRP	chr19	+	46747233	46747294	46746057	46746090	46748026	46748088	0.000516537	-0.187
19566	ENSG00000155846.17	PPARGC1B	chr5	+	149830766	149830883	149826672	149826885	149832655	149833778	0.00360994	-0.1865
22082	ENSG00000055917.16	PUM2	chr2	-	20331716	20331937	20327309	20327378	20350596	20350702	0.0410226	-0.1865
56003	ENSG00000172775.17	PSME3IP1	chr16	-	57175538	57175700	57173772	57173869	57186030	57186116	0.0169577	-0.186
21407	ENSG00000154358.23	OBSCN	chr1	+	228219323	228219599	228217012	228217288	228224458	228224734	0.0131659	-0.184
78640	ENSG00000141736.14	ERBB2	chr17	+	39699536	39699587	39694987	39695181	39706989	39707141	0.00413311	-0.1805
31407	ENSG00000163138.19	PACRGL	chr4	+	20709682	20709773	20704659	20704814	20712787	20712831	0.0118998	-0.18
33142	ENSG00000103248.19	MTHFSD	chr16	-	86551972	86552146	86548463	86548577	86554644	86554751	0.00684373	-0.179
7284	ENSG00000166833.23	NAV2	chr11	+	20082591	20082600	20080063	20080209	20083006	20083179	0.0197939	-0.179
60832	ENSG00000185187.13	SIGIRR	chr11	-	406875	406993	406348	406538	407061	407164	0.0112666	-0.1785
26071	ENSG00000125354.24	SEPTIN6	chrX	-	119625334	119625379	119615723	119616742	119629317	119629508	0.00466755	-0.1765
65403	ENSG00000090487.11	SPG21	chr15	-	64988618	64988816	64983506	64983593	64989405	64989496	0.00238654	-0.1745
27795	ENSG00000068745.15	IP6K2	chr3	-	48694693	48694824	48693487	48694240	48695089	48695418	0.0145015	-0.174
1020	ENSG00000147050.17	KDM6A	chrX	+	45060021	45060156	45059246	45059466	45060608	45060764	0.0155268	-0.1705
19063	ENSG00000143933.20	CALM2	chr2	-	47172413	47172459	47170733	47170764	47176235	47176453	0.0136425	-0.1685
59704	ENSG00000067221.14	STOML1	chr15	-	73989107	73989257	73988598	73988802	73990350	73990457	0.00905825	-0.164
55999	ENSG00000172775.17	PSME3IP1	chr16	-	57175538	57175590	57173727	57173869	57186030	57186116	0.0343857	-0.1625
26569	ENSG00000132879.14	FBXO44	chr1	+	11655669	11655699	11654909	11654952	11655805	11656100	0.0228039	-0.1625
48940	ENSG00000231584.9	FAHD2CP	chr2	+	96015108	96015325	96010531	96010732	96019200	96019260	0.00442117	-0.162
64231	ENSG00000087053.20	MTMR2	chr11	-	95866402	95866486	95865600	95865676	95887611	95887684	0.0130826	-0.1615
30188	ENSG00000131943.20	C19orf12	chr19	-	29705273	29705394	29702841	29702977	29708253	29708423	0.0126483	-0.1615
27797	ENSG00000068745.15	IP6K2	chr3	-	48694701	48694824	48694458	48694525	48695089	48695418	0.0169394	-0.161
54514	ENSG00000004660.15	CAMKK1	chr17	-	3882256	3882370	3880345	3880434	3882527	3882564	0.00647718	-0.16
53545	ENSG00000135541.22	AHI1	chr6	-	135290422	135290525	135283406	135285647	135300499	135300558	0.0235884	-0.1595
2197	ENSG00000100154.15	TTC28	chr22	-	27990788	27990812	27989877	27990007	27992586	27992663	0.00145012	-0.1595
62544	ENSG00000161533.12	ACOX1	chr17	-	75973624	75973785	75957458	75957566	75978533	75978693	0.028461	-0.1555
58198	ENSG00000099250.18	NRP1	chr10	-	33202911	33202995	33197649	33197709	33207571	33207716	0.00672471	-0.152
21408	ENSG00000154358.23	OBSCN	chr1	+	228219323	228219599	228217012	228217288	228243182	228243458	0.00647066	-0.151
37298	ENSG00000041982.16	TNC	chr9	-	115046409	115046682	115042218	115042341	115057152	115057425	0.00217233	-0.15
76853	ENSG00000157353.17	FCSK	chr16	+	70476186	70476334	70475647	70475767	70478271	70478459	0.0161738	-0.1465
43580	ENSG00000139974.16	SLC38A6	chr14	+	61043449	61043503	61043146	61043212	61045345	61045425	0.002782	-0.1465
58197	ENSG00000099250.18	NRP1	chr10	-	33202890	33202995	33197620	33197709	33207571	33207625	0.00662666	-0.1455
12114	ENSG00000214357.9	NEURL1B	chr5	+	172683418	172684138	172641265	172641437	172686170	172686296	0.0155906	-0.145
76516	ENSG00000144395.18	CCDC150	chr2	+	196695045	196695159	196677292	196677361	196701108	196701180	0.0258157	-0.144
13768	ENSG00000231887.8	PRH1	chr12	-	11047019	11047188	10973654	10973721	11171421	11171544	0.00261848	-0.1435
31411	ENSG00000163138.19	PACRGL	chr4	+	20712787	20712922	20704659	20704814	20713431	20713516	0.0325986	-0.142
24177	ENSG00000153317.15	ASAP1	chr8	-	130361669	130361771	130358016	130358143	130401884	130401915	0.0308487	-0.1415
76339	ENSG00000228695.10	CES1P1	chr16	+	55790544	55790676	55779701	55779740	55793407	55793480	0.0242458	-0.14
46654	ENSG00000204120.16	GIGYF2	chr2	+	232703423	232703489	232697298	232697392	232734416	232734486	0.0173702	-0.139
40334	ENSG00000261971.9	MMP25-AS1	chr16	-	3058539	3058702	3055735	3055945	3058995	3059309	0.0108921	-0.135
202	ENSG00000287394.1	ENSG00000287394	chrX	-	152639659	152639794	152635881	152635987	152697594	152697653	0.0459486	-0.133
50994	ENSG00000164050.13	PLXNB1	chr3	-	48420223	48420257	48419576	48419674	48420664	48420773	0.0343801	-0.133
28980	ENSG00000157216.16	SSBP3	chr1	-	54258068	54258149	54251793	54251860	54281437	54281527	0.029072	-0.132
48374	ENSG00000135317.14	SNX14	chr6	-	85565331	85565419	85557975	85558060	85572136	85572215	0.0146068	-0.13
59091	ENSG00000172650.15	AGAP5	chr10	-	73681007	73681341	73680070	73680106	73682693	73682769	0.0337502	-0.1295
62545	ENSG00000161533.12	ACOX1	chr17	-	75973624	75973785	75960214	75960375	75978533	75978693	0.00939541	-0.1295
60831	ENSG00000185187.13	SIGIRR	chr11	-	406842	406993	405871	406538	407061	407164	0.0247378	-0.127
73086	ENSG00000258643.6	BCL2L2-PABPN1	chr14	+	23319734	23319830	23307759	23308199	23322180	23322295	0.0143299	-0.126
1976	ENSG00000241878.12	PISD	chr22	-	31628002	31628210	31625762	31626016	31628852	31628981	0.0290417	-0.1245
64633	ENSG00000075292.19	ZNF638	chr2	+	71428530	71428651	71427349	71427414	71431326	71431428	0.00100627	-0.124
72470	ENSG00000137807.16	KIF23	chr15	+	69425281	69425323	69423158	69423329	69426069	69426182	0.0108194	-0.121
36923	ENSG00000160087.21	UBE2J2	chr1	-	1267732	1267992	1263345	1263386	1273665	1273815	0.0095189	-0.1195
73687	ENSG00000110888.18	CAPRIN2	chr12	-	30753343	30753609	30751070	30751133	30754680	30754853	0.0047149	-0.1185
73683	ENSG00000110888.18	CAPRIN2	chr12	-	30753343	30753549	30751070	30751133	30754680	30754800	0.00456899	-0.117
11161	ENSG00000226314.9	ZKSCAN8P1	chr6	+	28162942	28163100	28162608	28162766	28164748	28164901	0.0257227	-0.1165
9512	ENSG00000114423.23	CBLB	chr3	-	105681478	105681610	105678430	105678571	105681723	105681818	0.0125755	-0.116
22269	ENSG00000244026.7	FAM86DP	chr3	-	75427774	75427908	75426449	75426599	75432807	75432870	0.00739437	-0.116
3436	ENSG00000171940.14	ZNF217	chr20	-	53571720	53571853	53567070	53569264	53575726	53577280	0.0400837	-0.116
67143	ENSG00000141956.14	PRDM15	chr21	-	41810752	41810836	41804533	41804614	41815704	41815836	0.0102455	-0.115
64620	ENSG00000075292.19	ZNF638	chr2	+	71348426	71350271	71331763	71331865	71355718	71355780	0.00713792	-0.1145
73684	ENSG00000110888.18	CAPRIN2	chr12	-	30753343	30753559	30751070	30751133	30754680	30754792	0.00483916	-0.114
48350	ENSG00000158864.13	NDUFS2	chr1	+	161213156	161213182	161212591	161212654	161213379	161213475	0.0209649	-0.1135
13072	ENSG00000006837.12	CDKL3	chr5	-	134308573	134308727	134308000	134308466	134312291	134312380	0.00993944	-0.113
69190	ENSG00000125319.15	HROB	chr17	+	44150960	44151044	44147857	44149027	44152636	44152777	0.0166787	-0.113
33144	ENSG00000103248.19	MTHFSD	chr16	-	86552032	86552146	86548463	86548577	86554644	86554748	0.0258155	-0.112
78438	ENSG00000161547.17	SRSF2	chr17	-	76735771	76735875	76734146	76735158	76736153	76736464	0.0204202	-0.111
38565	ENSG00000116299.17	ELAPOR1	chr1	+	109197978	109198075	109197473	109197654	109198572	109198674	0.0113877	-0.11
73689	ENSG00000110888.18	CAPRIN2	chr12	-	30753343	30753609	30751070	30751133	30754750	30754939	0.00644378	-0.109
33146	ENSG00000103248.19	MTHFSD	chr16	-	86552178	86552292	86548463	86548577	86554644	86554748	0.00795616	-0.109
38358	ENSG00000115594.12	IL1R1	chr2	+	102156145	102156246	102153962	102154017	102157718	102157785	0.019463	-0.1075
28981	ENSG00000157216.16	SSBP3	chr1	-	54258068	54258149	54257126	54257186	54281437	54281527	0.0145363	-0.106
27580	ENSG00000133247.14	KMT5C	chr19	+	55342214	55342380	55341615	55342046	55342741	55342851	0.0184933	-0.1045
73686	ENSG00000110888.18	CAPRIN2	chr12	-	30753343	30753559	30751070	30751133	30754750	30754888	0.00626941	-0.104
77107	ENSG00000173818.17	ENDOV	chr17	+	80422205	80422245	80415314	80415821	80423519	80423587	0.00462046	-0.104
9842	ENSG00000124532.15	MRS2	chr6	+	24408407	24408444	24405167	24405241	24412221	24412395	0.00982374	-0.102
9340	ENSG00000161091.14	MFSD12	chr19	-	3542775	3542977	3538274	3538756	3546073	3546168	0.0197829	-0.1015
79891	ENSG00000171302.17	CANT1	chr17	-	79005371	79005481	79000099	79000270	79009663	79009765	0.0196046	-0.101
8244	ENSG00000141562.19	NARF	chr17	+	82478570	82478667	82472563	82472698	82478799	82478918	0.0186939	-0.0995
60315	ENSG00000008517.19	IL32	chr16	+	3067553	3067613	3067376	3067415	3067983	3068010	0.000569384	-0.0945
56582	ENSG00000119487.17	MAPKAP1	chr9	-	125669817	125669907	125657650	125657799	125706970	125707212	0.00263001	-0.0935
20586	ENSG00000151353.15	TMEM18	chr2	-	675757	676238	675509	675630	676573	676642	0.0104074	-0.0935
76126	ENSG00000185947.15	ZNF267	chr16	+	31890206	31890250	31885160	31885256	31914475	31914558	0.0236421	-0.0935
74356	ENSG00000173226.17	IQCB1	chr3	-	121788283	121788432	121781742	121781874	121790072	121790215	0.0163734	-0.0925
12785	ENSG00000176731.12	RBIS	chr8	-	85219235	85219363	85217385	85217502	85220305	85220384	0.00721875	-0.09
56696	ENSG00000148339.13	SLC25A25	chr9	+	128099274	128099385	128098536	128098725	128101095	128101222	0.00554266	-0.089
12784	ENSG00000176731.12	RBIS	chr8	-	85219235	85219360	85217385	85217502	85220305	85220353	0.00811681	-0.087
35350	ENSG00000157193.18	LRP8	chr1	-	53276691	53277078	53271226	53275753	53280586	53280715	0.0156971	-0.0865
12786	ENSG00000176731.12	RBIS	chr8	-	85219322	85219363	85217385	85217502	85220305	85220339	0.012603	-0.0865
81548	ENSG00000142453.12	CARM1	chr19	+	10921374	10921443	10921049	10921127	10921614	10921900	0.00916923	-0.085
51643	ENSG00000113658.18	SMAD5	chr5	+	136152674	136152758	136147831	136147906	136153591	136153729	0.0325249	-0.085
7490	ENSG00000157625.16	TAB3	chrX	-	30846550	30846644	30842965	30843049	30852777	30852887	0.0102138	-0.0845
10340	ENSG00000137700.18	SLC37A4	chr11	-	119026570	119026688	119025966	119026080	119026936	119027095	0.00548437	-0.0845
12135	ENSG00000167889.13	MGAT5B	chr17	+	76905168	76905333	76902554	76902670	76906017	76906187	0.00201273	-0.0835
56745	ENSG00000005436.14	GCFC2	chr2	-	75680192	75680314	75673443	75673520	75687826	75687977	0.0065528	-0.0825
41769	ENSG00000168096.15	ANKS3	chr16	-	4726978	4727177	4724749	4724831	4729979	4730151	0.0142012	-0.082
21888	ENSG00000121851.13	POLR3GL	chr1	+	145977083	145977152	145975306	145975436	145977482	145977539	0.00708625	-0.0815
74951	ENSG00000103852.13	TTC23	chr15	-	99241364	99241559	99228532	99228732	99245388	99245510	0.044431	-0.0805
50229	ENSG00000161682.15	FAM171A2	chr17	-	44359061	44359143	44356429	44356588	44359578	44359671	0.018917	-0.0795
32709	ENSG00000122481.17	RWDD3	chr1	+	95244210	95244715	95234210	95234315	95246541	95246657	0.0108038	-0.079
81518	ENSG00000129351.17	ILF3	chr19	+	10684415	10684476	10683916	10683970	10687345	10687708	0.00697478	-0.078
32706	ENSG00000122481.17	RWDD3	chr1	+	95244210	95244698	95234209	95234315	95246541	95246657	0.01058	-0.077
6873	ENSG00000176974.21	SHMT1	chr17	-	18335558	18335675	18333165	18333288	18340042	18340255	0.0306575	-0.077
75575	ENSG00000104067.17	TJP1	chr15	-	29820526	29820674	29800645	29800702	29822001	29822503	0.00180905	-0.077
43647	ENSG00000162929.14	SANBR	chr2	+	61073457	61073551	61071605	61071792	61076919	61077158	0.0198202	-0.0765
41031	ENSG00000188428.20	BLOC1S5	chr6	-	8027206	8027399	8026366	8026425	8041138	8041268	0.000408557	-0.0735
28948	ENSG00000054267.22	ARID4B	chr1	-	235213768	235214026	235196030	235196115	235219792	235219968	0.0031905	-0.073
67069	ENSG00000175203.17	DCTN2	chr12	-	57546027	57546091	57535748	57535845	57547027	57547174	0.0242417	-0.0725
60763	ENSG00000161203.14	AP2M1	chr3	+	184180644	184180650	184180063	184180251	184180848	184180881	0.00739328	-0.0705
8017	ENSG00000110429.14	FBXO3	chr11	-	33763205	33763286	33758486	33758601	33768850	33769014	0.0290198	-0.0705
5654	ENSG00000188283.12	ZNF383	chr19	+	37224817	37224939	37217925	37218274	37230408	37230462	0.0363489	-0.0695
20810	ENSG00000163660.12	CCNL1	chr3	-	157151485	157151591	157150281	157150381	157151728	157151930	0.0203182	-0.0685
36924	ENSG00000160087.21	UBE2J2	chr1	-	1267861	1267992	1262852	1263386	1273665	1273833	0.00804943	-0.0685
72553	ENSG00000185024.18	BRF1	chr14	-	105241264	105241414	105228819	105228913	105252506	105252579	0.0374404	-0.068
73609	ENSG00000104064.18	GABPB1	chr15	-	50314415	50314670	50309690	50309798	50346371	50346395	0.0284415	-0.068
5530	ENSG00000179134.16	SAMD4B	chr19	+	39348287	39348389	39342467	39342576	39354005	39354066	0.00553773	-0.068
62547	ENSG00000145685.14	LHFPL2	chr5	-	78632263	78632368	78564812	78564871	78648498	78648772	0.000852901	-0.067
1780	ENSG00000184949.18	FAM227A	chr22	-	38628237	38628342	38626179	38626303	38628833	38628935	0.0234785	-0.066
51505	ENSG00000115355.18	CCDC88A	chr2	-	55362307	55362448	55355578	55355751	55363949	55364019	0.0260053	-0.065
54433	ENSG00000118600.13	RXYLT1	chr12	+	63782540	63782704	63781018	63781174	63784969	63785072	0.0320071	-0.065
60157	ENSG00000078070.14	MCCC1	chr3	-	183029092	183029189	183025754	183025804	183033990	183034077	0.00109338	-0.063
78571	ENSG00000149925.22	ALDOA	chr16	+	30065875	30065927	30064423	30064505	30067233	30067366	0.00688938	-0.0625
33282	ENSG00000176720.6	BOK	chr2	+	241562347	241562476	241558744	241558993	241570124	241570288	0.00258014	-0.062
11438	ENSG00000112186.13	CAP2	chr6	+	17462995	17463073	17426589	17426690	17507168	17507312	0.0184999	-0.0615
598	ENSG00000225470.8	JPX	chrX	+	73946998	73947374	73944326	73944662	73962730	73962801	0.025115	-0.0615
79690	ENSG00000125454.12	SLC25A19	chr17	-	75288501	75288591	75286632	75286802	75289088	75289360	0.0121699	-0.0605
22430	ENSG00000170382.12	LRRN2	chr1	-	204682869	204682997	204617169	204620218	204685319	204685353	0.00774887	-0.057
80488	ENSG00000166478.10	ZNF143	chr11	+	9472676	9472769	9471301	9471420	9473940	9473954	0.00958907	-0.057
67070	ENSG00000175203.17	DCTN2	chr12	-	57546027	57546096	57535494	57535845	57547027	57547079	0.0217877	-0.0565
56225	ENSG00000077238.14	IL4R	chr16	+	27341069	27341313	27340185	27340273	27342120	27342154	0.0272475	-0.055
63365	ENSG00000164808.17	SPIDR	chr8	+	47293866	47294030	47291032	47291137	47396375	47396626	0.0203734	-0.055
40301	ENSG00000077254.14	USP33	chr1	-	77715741	77715868	77713199	77713281	77717866	77718047	0.00361692	-0.0545
68380	ENSG00000103534.17	TMC5	chr16	+	19462502	19462565	19460239	19460334	19463279	19463367	0.0110703	-0.054
43895	ENSG00000138031.15	ADCY3	chr2	-	24838846	24838912	24838444	24838622	24839872	24840031	0.000602516	-0.053
34950	ENSG00000205476.9	CCDC85C	chr14	-	99517087	99517183	99516187	99516286	99522132	99522240	0.0121996	-0.053
12154	ENSG00000122566.22	HNRNPA2B1	chr7	-	26191421	26192338	26190992	26191128	26192494	26192577	0.00440454	-0.053
59133	ENSG00000171791.14	BCL2	chr18	-	63301661	63301865	63123345	63128759	63318081	63318666	0.0158207	-0.0505
63257	ENSG00000006534.17	ALDH3B1	chr11	+	68019714	68019796	68019065	68019255	68021484	68021522	0.00204375	-0.05
51119	ENSG00000163590.14	PPM1L	chr3	+	161035833	161036120	160961735	160961910	161065402	161065564	0.00304567	-0.05
69638	ENSG00000102786.15	INTS6	chr13	-	51451024	51451174	51430234	51430383	51451977	51452055	0.0289853	-0.0475
29810	ENSG00000079215.15	SLC1A3	chr5	+	36607223	36607311	36606438	36606735	36608328	36608604	0.00937356	-0.0475
10341	ENSG00000137700.18	SLC37A4	chr11	-	119026602	119026688	119025966	119026080	119026936	119027095	0.0163187	-0.0475
27999	ENSG00000119801.13	YPEL5	chr2	+	30155849	30155910	30146940	30147062	30156627	30156792	0.0231521	-0.0475
78074	ENSG00000131899.12	LLGL1	chr17	+	18242742	18242822	18242507	18242628	18243907	18244875	0.00811702	-0.0455
78586	ENSG00000276293.5	PIP4K2B	chr17	-	38784242	38784339	38780451	38780604	38786822	38786920	0.028812	-0.0455
15934	ENSG00000075240.17	GRAMD4	chr22	+	46676599	46676668	46675467	46675552	46677146	46679683	0.0149767	-0.045
17079	ENSG00000152795.18	HNRNPDL	chr4	-	82425562	82425667	82424628	82424883	82426036	82426129	0.0273489	-0.044
60764	ENSG00000161203.14	AP2M1	chr3	+	184180644	184180741	184180168	184180251	184180848	184180984	0.0101625	-0.0435
75283	ENSG00000162066.16	AMDHD2	chr16	+	2520768	2520905	2520364	2520541	2520983	2521123	0.0242796	-0.043
54397	ENSG00000033867.17	SLC4A7	chr3	-	27379248	27379356	27372722	27376845	27383152	27383250	0.0330488	-0.0425
76723	ENSG00000159720.13	ATP6V0D1	chr16	-	67453543	67453715	67443098	67443178	67480956	67481086	0.0129608	-0.0415
42309	ENSG00000150527.18	MIA2	chr14	+	39292679	39292706	39291018	39291096	39293270	39293311	0.0192772	-0.041
9230	ENSG00000139163.16	ETNK1	chr12	+	22668597	22668700	22661062	22661205	22671271	22671355	0.0388105	-0.0405
76720	ENSG00000159720.13	ATP6V0D1	chr16	-	67444527	67444706	67443098	67443178	67480956	67481148	0.0129484	-0.0395
28623	ENSG00000185414.20	MRPL30	chr2	+	99186176	99186254	99181151	99181249	99194750	99194897	0.00172369	-0.0395
18717	ENSG00000109685.19	NSD2	chr4	+	1938450	1938532	1935143	1935262	1939653	1939778	0.0199634	-0.0395
59076	ENSG00000122882.11	ECD	chr10	-	73163732	73163950	73160433	73160551	73167865	73168008	0.0187681	-0.039
28625	ENSG00000185414.20	MRPL30	chr2	+	99188176	99188257	99181151	99181249	99194750	99194897	0.0179294	-0.039
29809	ENSG00000079215.15	SLC1A3	chr5	+	36607172	36607311	36606530	36606735	36608328	36608534	0.0032735	-0.0385
17115	ENSG00000122126.18	OCRL	chrX	+	129553235	129554446	129548562	129548601	129557324	129557435	0.00540456	-0.038
75458	ENSG00000118894.15	EEF2KMT	chr16	-	5093483	5093564	5090431	5090565	5095451	5095514	0.0285632	-0.0375
18001	ENSG00000109790.18	KLHL5	chr4	+	39075964	39076147	39045059	39045096	39081102	39081182	0.00496604	-0.0375
57183	ENSG00000054148.18	PHPT1	chr9	+	136850505	136850560	136850012	136850137	136850754	136851022	0.0159952	-0.036
31876	ENSG00000144674.17	GOLGA4	chr3	+	37289234	37289291	37281957	37282272	37294978	37295077	0.0455153	-0.035
53616	ENSG00000087884.15	AAMDC	chr11	+	77869721	77869817	77842478	77842628	77872174	77872352	0.0338761	-0.0345
21849	ENSG00000132842.14	AP3B1	chr5	-	78015409	78015548	78002325	78003055	78020691	78020789	0.0266211	-0.034
3480	ENSG00000000419.14	DPM1	chr20	-	50941104	50941209	50940864	50940933	50942030	50942126	0.00678582	-0.032
75174	ENSG00000103227.19	LMF1	chr16	-	855106	856055	854499	854706	868943	868968	0.0153728	-0.032
57262	ENSG00000165802.23	NSMF	chr9	-	137453730	137453820	137452735	137453180	137454390	137454432	0.0262255	-0.032
19979	ENSG00000280987.4	MATR3	chr5	+	139278326	139278408	139276120	139276150	139279050	139279129	0.0234055	-0.0315
79409	ENSG00000116691.11	MIIP	chr1	+	12021644	12021840	12019497	12019552	12022094	12022442	0.00761321	-0.031
41392	ENSG00000115561.16	CHMP3	chr2	-	86529217	86529397	86510357	86510479	86563303	86563479	0.0182736	-0.03
20969	ENSG00000171960.12	PPIH	chr1	+	42675287	42675327	42667350	42667440	42676583	42676758	0.0254796	-0.03
68030	ENSG00000134897.14	BIVM	chr13	+	102831564	102831697	102822064	102822159	102834465	102834552	0.0464364	-0.029
60762	ENSG00000161203.14	AP2M1	chr3	+	184180561	184180650	184180168	184180251	184180848	184180984	0.0316273	-0.0285
80137	ENSG00000011243.19	AKAP8L	chr19	-	15398629	15398766	15397713	15397855	15399301	15399410	0.0228094	-0.0285
43419	ENSG00000102103.18	PQBP1	chrX	+	48902232	48902384	48901929	48902042	48902731	48902795	0.0251502	-0.0285
43548	ENSG00000067829.20	IDH3G	chrX	-	153786800	153786947	153785766	153786449	153787050	153787153	0.0190831	-0.027
60077	ENSG00000108061.13	SHOC2	chr10	+	110951607	110951792	110919587	110919657	110964124	110965061	0.0162646	-0.027
60530	ENSG00000188690.15	UROS	chr10	-	125798064	125798145	125796102	125796188	125807412	125807465	0.0352282	-0.0265
72741	ENSG00000081154.12	PCNP	chr3	+	101579588	101580004	101574185	101574279	101585436	101585511	0.0329327	-0.025
50444	ENSG00000213977.8	TAX1BP3	chr17	-	3664194	3664272	3662894	3663885	3664678	3664798	0.0189647	-0.025
46435	ENSG00000168958.20	MFF	chr2	+	227328677	227328789	227325150	227325427	227330625	227330846	0.0211173	-0.0245
1405	ENSG00000025708.14	TYMP	chr22	-	50527164	50527328	50526575	50526738	50527587	50527689	0.0280855	-0.0245
60532	ENSG00000188690.15	UROS	chr10	-	125802988	125803024	125798064	125798145	125807412	125807487	0.0178399	-0.0235
80136	ENSG00000011243.19	AKAP8L	chr19	-	15398629	15398731	15397713	15397855	15399301	15399410	0.0286819	-0.0225
23587	ENSG00000137996.13	RTCA	chr1	+	100274823	100274965	100273393	100273452	100275598	100275723	0.01884	-0.0225
21667	ENSG00000162923.17	WDR26	chr1	-	224393827	224394013	224385145	224389860	224398096	224398226	0.0137614	-0.022
53252	ENSG00000249859.13	PVT1	chr8	+	127851933	127852347	127794574	127794734	127890588	127890998	0.0123142	-0.021
56139	ENSG00000066697.15	MSANTD3	chr9	+	100444127	100445237	100442148	100442356	100450556	100451229	0.0123744	-0.0205
1403	ENSG00000025708.14	TYMP	chr22	-	50527164	50527283	50526575	50526738	50527587	50527717	0.0271363	-0.018
47458	ENSG00000104886.12	PLEKHJ1	chr19	-	2234149	2234240	2233148	2234061	2235761	2235828	0.0427356	-0.0175
14274	ENSG00000173267.14	SNCG	chr10	+	86959948	86960128	86959632	86959674	86962603	86962675	0.0177805	-0.017
1672	ENSG00000100401.20	RANGAP1	chr22	-	41261445	41261580	41257947	41258106	41264663	41264843	0.00630829	-0.0165
72745	ENSG00000081154.12	PCNP	chr3	+	101579841	101580004	101574189	101574279	101585436	101585511	0.0398954	-0.016
3787	ENSG00000118705.17	RPN2	chr20	+	37238401	37238449	37236579	37236709	37241302	37241619	0.0222535	-0.0145
63883	ENSG00000073921.18	PICALM	chr11	-	86023415	86023541	86022377	86022469	86026291	86026367	0.00826553	-0.0125
72743	ENSG00000081154.12	PCNP	chr3	+	101579789	101580004	101574179	101574279	101585436	101585511	0.0248165	-0.0115
28128	ENSG00000119048.8	UBE2B	chr5	+	134388976	134389052	134388324	134388413	134390224	134390321	0.0303664	0.01
37127	ENSG00000117155.17	SSX2IP	chr1	-	84649670	84649948	84647338	84647607	84650361	84650527	0.0192654	0.0115
55211	ENSG00000126581.13	BECN1	chr17	-	42815670	42815772	42814523	42814673	42815907	42815995	0.015921	0.015
34563	ENSG00000170264.13	FAM161A	chr2	-	61836582	61836872	61836009	61836109	61838537	61838705	0.0312783	0.017
49949	ENSG00000138495.7	COX17	chr3	-	119676861	119676966	119675144	119675233	119677203	119677346	0.00897723	0.019
45613	ENSG00000173402.12	DAG1	chr3	+	49492826	49492973	49470288	49470433	49510418	49510490	0.0330956	0.0195
70449	ENSG00000113360.17	DROSHA	chr5	-	31467458	31467612	31466181	31466281	31467938	31468063	0.0227691	0.021
45610	ENSG00000173402.12	DAG1	chr3	+	49492822	49492973	49470131	49470433	49510418	49510516	0.00998956	0.023
7745	ENSG00000182718.18	ANXA2	chr15	-	60393012	60393440	60386027	60386086	60397257	60397338	0.00339025	0.0235
71724	ENSG00000119707.14	RBM25	chr14	+	73111308	73111382	73110830	73111155	73111527	73111802	0.00895162	0.024
29410	ENSG00000155561.15	NUP205	chr7	+	135645467	135645596	135644894	135644978	135646157	135646231	0.0147315	0.0265
4424	ENSG00000125818.18	PSMF1	chr20	+	1127425	1127508	1125497	1125650	1135120	1135306	0.00824823	0.0265
40812	ENSG00000177646.20	ACAD9	chr3	+	128884652	128884746	128879595	128879841	128893554	128893656	0.0305776	0.027
36228	ENSG00000116675.16	DNAJC6	chr1	+	65345610	65345723	65254461	65254649	65364634	65364761	0.024281	0.027
28866	ENSG00000188739.15	RBM34	chr1	-	235152705	235152765	235148403	235148447	235154880	235155112	0.0332966	0.028
49397	ENSG00000148634.16	HERC4	chr10	-	67959112	67959136	67956877	67956976	67966682	67966802	0.0193849	0.0285
11929	ENSG00000007264.15	MATK	chr19	-	3782817	3782937	3781606	3781672	3783125	3783297	0.00182848	0.0285
20025	ENSG00000076928.18	ARHGEF1	chr19	+	41906456	41906620	41905938	41906025	41906702	41906803	0.0259202	0.0285
32780	ENSG00000105671.12	DDX49	chr19	+	18920844	18920909	18920579	18920703	18921662	18921748	0.0043395	0.0315
82298	ENSG00000089351.15	GRAMD1A	chr19	+	35021950	35022038	35021690	35021864	35023235	35023343	0.0006128	0.0315
56231	ENSG00000077238.14	IL4R	chr16	+	27360939	27361020	27360765	27360815	27362251	27362373	0.0138179	0.032
3333	ENSG00000130703.17	OSBPL2	chr20	+	62286336	62286488	62284045	62284169	62286582	62286711	0.0114889	0.032
52621	ENSG00000171862.12	PTEN	chr10	+	87942610	87942769	87933012	87933251	87952117	87952259	0.00516319	0.032
67044	ENSG00000181090.21	EHMT1	chr9	+	137650859	137651037	137619002	137619049	137710966	137711030	0.00611882	0.035
14739	ENSG00000112531.17	QKI	chr6	+	163455278	163455421	163413999	163415335	163478779	163478802	0.0302506	0.035
13293	ENSG00000157224.16	CLDN12	chr7	+	90412006	90412049	90405518	90405608	90412643	90415954	0.0114072	0.0355
30823	ENSG00000025293.17	PHF20	chr20	+	35800093	35800173	35772025	35772079	35801490	35801605	0.00928883	0.0365
43742	ENSG00000213047.13	DENND1B	chr1	-	197647054	197647114	197645689	197645743	197652234	197652315	0.0455052	0.0365
51185	ENSG00000198862.14	LTN1	chr21	-	28964576	28964766	28960516	28960706	28965864	28965906	0.00712035	0.0375
16685	ENSG00000143416.21	SELENBP1	chr1	-	151369003	151369189	151368198	151368319	151369441	151369506	0.00482024	0.0375
27896	ENSG00000010810.17	FYN	chr6	-	111754433	111754677	111719855	111720062	111758833	111759114	0.00280012	0.038
23502	ENSG00000104129.10	DNAJC17	chr15	-	40780092	40780352	40779850	40779997	40807368	40807473	0.0060218	0.0395
46768	ENSG00000107341.5	UBE2R2	chr9	+	33886880	33886967	33817159	33817934	33900173	33900271	0.0302946	0.04
48104	ENSG00000142892.15	PIGK	chr1	-	77210435	77210489	77166718	77166830	77219309	77219426	0.0280151	0.04
42927	ENSG00000156931.16	VPS8	chr3	+	184893233	184893412	184886109	184886156	184894702	184894925	0.00895934	0.041
4012	ENSG00000101337.16	TM9SF4	chr20	+	32155102	32155186	32150799	32150875	32157793	32157969	0.0305597	0.0445
40818	ENSG00000177646.20	ACAD9	chr3	+	128884674	128884746	128879619	128879841	128893554	128893656	0.01142	0.045
73536	ENSG00000171763.20	SPATA5L1	chr15	+	45407028	45407223	45405458	45405505	45410371	45410491	0.0320332	0.045
20416	ENSG00000119401.11	TRIM32	chr9	+	116697372	116697433	116687342	116687381	116697661	116698260	0.0266909	0.045
60678	ENSG00000175470.20	PPP2R2D	chr10	+	131934893	131935006	131934457	131934555	131940030	131940196	0.00105223	0.0455
40816	ENSG00000177646.20	ACAD9	chr3	+	128884656	128884746	128879603	128879841	128893554	128893656	0.0115357	0.046
16684	ENSG00000143416.21	SELENBP1	chr1	-	151368999	151369189	151368198	151368319	151369441	151369554	0.00417488	0.051
71516	ENSG00000072210.19	ALDH3A2	chr17	+	19675495	19675499	19671720	19671956	19675561	19675742	0.0195899	0.0525
25106	ENSG00000148356.15	LRSAM1	chr9	+	127493750	127494081	127492801	127492897	127495319	127495418	0.0081815	0.0525
25534	ENSG00000090615.16	GOLGA3	chr12	-	132790787	132790878	132789026	132789290	132791215	132791293	0.00317695	0.053
2518	ENSG00000070371.16	CLTCL1	chr22	-	19208153	19208311	19201328	19201493	19208921	19209114	0.0128728	0.0535
7796	ENSG00000154710.18	RABGEF1	chr7	+	66783674	66783841	66775226	66775393	66795510	66795592	0.0235908	0.0555
69142	ENSG00000143393.17	PI4KB	chr1	-	151315572	151315672	151307573	151307801	151327270	151327400	0.0219846	0.056
35736	ENSG00000145996.11	CDKAL1	chr6	+	20535086	20535199	20534480	20534574	20535350	20535394	0.0198563	0.057
16039	ENSG00000164162.14	ANAPC10	chr4	-	144999256	144999294	144995160	144995603	145064571	145064692	0.0352873	0.057
40919	ENSG00000215908.10	CROCCP2	chr1	-	16621945	16622115	16619844	16620024	16623869	16623997	0.0183895	0.0575
79469	ENSG00000171634.19	BPTF	chr17	+	67928958	67929120	67928354	67928601	67929335	67929487	0.0284223	0.058
78907	ENSG00000180329.14	CCDC43	chr17	-	44680584	44680643	44677439	44679043	44682002	44682138	0.0285078	0.059
69148	ENSG00000143393.17	PI4KB	chr1	-	151326171	151326373	151307573	151307801	151327270	151327416	0.0186479	0.059
14195	ENSG00000145740.20	SLC30A5	chr5	+	69100806	69100929	69093990	69094338	69103061	69103128	0.030519	0.059
18584	ENSG00000168818.10	STX18	chr4	-	4425163	4425222	4423517	4423587	4434769	4434858	0.0139578	0.06
54846	ENSG00000012048.23	BRCA1	chr17	-	43091434	43094860	43090943	43091032	43095845	43095922	0.0183416	0.062
47502	ENSG00000131381.12	RBSN	chr3	-	15075046	15075116	15074904	15074930	15075605	15075710	0.00899228	0.063
54903	ENSG00000188603.22	CLN3	chr16	-	28486577	28486650	28484005	28484118	28487455	28487541	0.00497068	0.0635
7536	ENSG00000001629.10	ANKIB1	chr7	+	92347946	92348016	92344977	92345066	92350949	92351094	0.0183627	0.0645
57283	ENSG00000121671.12	CRY2	chr11	+	45862059	45862148	45860847	45861032	45867611	45867752	0.0298448	0.065
7742	ENSG00000182718.18	ANXA2	chr15	-	60390212	60390317	60386027	60386086	60397257	60397338	0.0231901	0.0655
29360	ENSG00000008294.22	SPAG9	chr17	-	50975862	50975901	50974770	50974947	50977107	50977221	0.0123576	0.066
68045	ENSG00000103264.18	FBXO31	chr16	-	87358410	87358497	87347173	87347250	87360294	87360366	0.00149423	0.067
54847	ENSG00000012048.23	BRCA1	chr17	-	43094743	43094860	43090943	43091032	43095845	43095922	0.0209333	0.0675
75499	ENSG00000140650.13	PMM2	chr16	+	8853525	8853636	8849848	8849993	8855033	8856245	0.010385	0.0695
4273	ENSG00000101247.18	NDUFAF5	chr20	+	13814417	13814515	13808841	13808902	13816462	13816546	0.0189795	0.0705
73242	ENSG00000134138.20	MEIS2	chr15	-	36950323	36950400	36896627	36896686	37036813	37036959	0.0152256	0.072
21339	ENSG00000135968.22	GCC2	chr2	+	108451027	108451112	108449632	108449689	108452398	108452466	0.0194602	0.072
27898	ENSG00000010810.17	FYN	chr6	-	111754433	111754677	111740980	111741093	111780565	111780635	0.00311606	0.0755
26500	ENSG00000132749.11	TESMIN	chr11	-	68742317	68742394	68738461	68738788	68747207	68747366	0.0116102	0.079
35694	ENSG00000175287.19	PHYHD1	chr9	+	128940598	128940715	128936582	128936645	128941444	128941571	0.00838304	0.08
42157	ENSG00000005483.22	KMT2E	chr7	+	105062163	105062278	105040838	105041023	105063350	105063377	0.0033134	0.0825
28533	ENSG00000198223.17	CSF2RA	chrX	+	1303260	1303362	1300490	1300626	1303922	1304019	0.011623	0.0845
47475	ENSG00000143847.16	PPFIA4	chr1	+	203056783	203056950	203056374	203056508	203059177	203059271	0.0290785	0.0845
65355	ENSG00000111247.15	RAD51AP1	chr12	+	4545218	4545312	4543762	4543904	4545781	4545832	0.0269896	0.087
45192	ENSG00000049618.24	ARID1B	chr6	+	157133027	157133207	157110471	157110561	157148623	157148951	0.0255729	0.089
15287	ENSG00000181143.15	MUC16	chr19	-	8863295	8863426	8862872	8862940	8865583	8865756	0.0280802	0.091
217	ENSG00000063601.17	MTMR1	chrX	+	150712341	150712365	150699194	150699300	150718624	150718700	0.0220136	0.0925
51331	ENSG00000223482.9	NUTM2A-AS1	chr10	-	87330891	87330965	87326629	87326672	87336785	87336889	0.0158965	0.0935
51332	ENSG00000223482.9	NUTM2A-AS1	chr10	-	87330891	87331096	87326200	87326672	87336785	87336889	0.018283	0.0935
27619	ENSG00000139624.14	CERS5	chr12	-	50142052	50142110	50138566	50138617	50143073	50143204	0.00143218	0.0945
71670	ENSG00000100731.16	PCNX1	chr14	+	71057508	71057724	71055503	71055562	71073544	71073798	0.0178477	0.095
68961	ENSG00000003096.14	KLHL13	chrX	-	117983479	117983545	117945433	117945575	118028423	118028495	0.0243681	0.097
55821	ENSG00000165238.17	WNK2	chr9	+	93306776	93306821	93299069	93299261	93308327	93308584	0.0145239	0.0975
5176	ENSG00000104983.8	CCDC61	chr19	+	45996244	45996401	45995470	45995504	46003007	46003166	0.00202619	0.098
56110	ENSG00000146576.13	C7orf26	chr7	+	6602663	6602752	6602100	6602140	6607536	6607597	0.0332872	0.099
63406	ENSG00000132849.22	PATJ	chr1	+	62153357	62153481	62148283	62148390	62160907	62161389	0.0144012	0.099
14994	ENSG00000064933.19	PMS1	chr2	+	189785345	189785471	189784564	189784593	189791789	189791941	0.00725221	0.0995
71194	ENSG00000196502.13	SULT1A1	chr16	-	28609930	28610191	28608707	28608859	28620062	28620133	0.00912373	0.102
4879	ENSG00000104946.14	TBC1D17	chr19	+	49879322	49879504	49878497	49878572	49880278	49880402	0.0149614	0.102
24432	ENSG00000198925.12	ATG9A	chr2	-	219228433	219228485	219227921	219228053	219229009	219229174	0.00900356	0.104
55820	ENSG00000165238.17	WNK2	chr9	+	93306776	93306821	93297852	93298067	93308327	93308584	0.0146326	0.104
72359	ENSG00000157426.14	AASDH	chr4	-	56345126	56345290	56343561	56343684	56349262	56350058	0.0179623	0.107
37248	ENSG00000072310.18	SREBF1	chr17	-	17823517	17823607	17820089	17820521	17836726	17836987	0.00411695	0.1095
42931	ENSG00000156931.16	VPS8	chr3	+	184922428	184922483	184920126	184920198	184924861	184924981	0.0199693	0.112
30122	ENSG00000116138.13	DNAJC16	chr1	+	15529087	15529272	15526812	15526958	15534236	15534303	0.00902809	0.113
24429	ENSG00000198925.12	ATG9A	chr2	-	219228433	219228482	219227921	219228053	219229009	219229325	0.0102941	0.113
20954	ENSG00000134313.17	KIDINS220	chr2	-	8825742	8825913	8818694	8818793	8826985	8827129	0.0218671	0.113
18150	ENSG00000124788.19	ATXN1	chr6	-	16753232	16753347	16735453	16739918	16761297	16761370	0.0229287	0.114
52169	ENSG00000133131.15	MORC4	chrX	-	106999676	106999749	106993229	106993362	106999867	107000078	0.00276744	0.1165
20171	ENSG00000168255.20	POLR2J3	chr7	-	102543524	102543702	102541500	102541662	102544705	102544776	0.0182009	0.1175
65179	ENSG00000151503.14	NCAPD3	chr11	-	134153708	134153795	134153288	134153363	134157017	134157095	0.0385088	0.1215
43829	ENSG00000011523.14	CEP68	chr2	+	65077867	65077964	65074281	65074404	65082535	65082709	0.00816657	0.122
31509	ENSG00000263072.9	ZNF213-AS1	chr16	-	3131746	3131921	3129460	3129653	3132018	3132053	0.0142606	0.122
14408	ENSG00000070718.12	AP3M2	chr8	+	42154477	42154536	42152945	42153105	42154615	42154677	0.0166315	0.124
64707	ENSG00000110274.16	CEP164	chr11	+	117408525	117408755	117407924	117408032	117408889	117409028	0.0187293	0.125
39483	ENSG00000198715.13	GLMP	chr1	-	156294675	156294758	156294364	156294565	156295525	156295653	0.00093885	0.126
55932	ENSG00000182150.19	ERCC6L2	chr9	+	96012224	96013647	96004519	96004701	96038875	96040580	0.0205259	0.1295
16553	ENSG00000108439.11	PNPO	chr17	+	47945597	47945612	47944615	47944715	47945860	47945989	0.00839483	0.1295
37903	ENSG00000069424.16	KCNAB2	chr1	+	6041830	6041872	6040516	6040645	6072754	6072788	0.00472803	0.13
72650	ENSG00000180229.12	HERC2P3	chr15	-	20461191	20461342	20458231	20458447	20462342	20462446	0.0112847	0.133
35113	ENSG00000078618.23	NRDC	chr1	-	51837486	51837620	51836368	51836438	51840225	51840514	0.000850491	0.1335
33445	ENSG00000197147.15	LRRC8B	chr1	+	89549914	89549971	89524853	89525022	89568246	89568307	0.00992886	0.136
63692	ENSG00000137492.9	THAP12	chr11	-	76364337	76364432	76360955	76361063	76365779	76365972	0.00422298	0.1375
82150	ENSG00000164609.10	SLU7	chr5	-	160417111	160417241	160415124	160415310	160419022	160419081	0.0337112	0.143
25608	ENSG00000106459.15	NRF1	chr7	+	129671428	129671543	129657342	129657574	129677631	129677758	0.000941574	0.144
44685	ENSG00000160613.15	PCSK7	chr11	-	117207653	117207735	117207066	117207160	117207969	117208064	0.0229993	0.145
10603	ENSG00000183826.18	BTBD9	chr6	-	38612833	38613033	38597909	38598121	38639799	38639868	0.0200131	0.1455
2376	ENSG00000100038.20	TOP3B	chr22	-	21982413	21982449	21975980	21976187	21982729	21982766	0.00394265	0.147
20611	ENSG00000100479.13	POLE2	chr14	-	49674349	49674427	49674122	49674216	49679724	49679800	0.0210909	0.1485
52999	ENSG00000147687.19	TATDN1	chr8	-	124518741	124518881	124515886	124516030	124522936	124523002	0.00682931	0.149
49287	ENSG00000149269.10	PAK1	chr11	-	77397026	77397093	77392330	77392538	77411773	77411944	0.000976845	0.151
55409	ENSG00000185418.16	TARS3	chr15	-	101657784	101657857	101656921	101657036	101661711	101661816	0.020594	0.152
14992	ENSG00000064933.19	PMS1	chr2	+	189785345	189785471	189784488	189784770	189791789	189791941	0.0116133	0.153
70385	ENSG00000169062.15	UPF3A	chr13	+	114286301	114286400	114282020	114282127	114286518	114286629	0.00834983	0.1535
71192	ENSG00000196502.13	SULT1A1	chr16	-	28609058	28610191	28608707	28608859	28620062	28620133	0.00162672	0.1565
9706	ENSG00000155111.15	CDK19	chr6	-	110638648	110638706	110632029	110632161	110667433	110667574	0.0141927	0.157
7981	ENSG00000181666.19	ZNF875	chr19	+	37322184	37322232	37317886	37318186	37323532	37323570	0.00904462	0.158
56654	ENSG00000160404.18	TOR2A	chr9	-	127734298	127734564	127731524	127733560	127735119	127735292	0.0253157	0.1585
68095	ENSG00000076555.16	ACACB	chr12	+	109260064	109260149	109258972	109259108	109260479	109260657	0.0249318	0.1585
51581	ENSG00000111711.10	GOLT1B	chr12	+	21507116	21507151	21506884	21506976	21508382	21508561	0.00977817	0.1615
65277	ENSG00000082805.21	ERC1	chr12	+	1112214	1112298	1110191	1110347	1115865	1116033	0.0160893	0.166
6411	ENSG00000204186.10	ZDBF2	chr2	+	206280549	206280593	206279539	206279592	206281800	206281909	0.0150418	0.168
40237	ENSG00000174483.20	BBS1	chr11	+	66511204	66511239	66510633	66511089	66514405	66514498	0.0297192	0.168
836	ENSG00000204271.13	SPIN3	chrX	-	56978291	56978417	56976438	56977196	56978579	56978660	0.0131391	0.169
65278	ENSG00000082805.21	ERC1	chr12	+	1112214	1112307	1110191	1110347	1115865	1116033	0.00886784	0.171
67614	ENSG00000198707.17	CEP290	chr12	-	88115477	88115570	88115097	88115182	88117032	88117145	0.0108991	0.172
838	ENSG00000204271.13	SPIN3	chrX	-	56978291	56978498	56975141	56977196	56978579	56978660	0.0168451	0.1725
77217	ENSG00000103194.16	USP10	chr16	+	84704739	84704860	84699994	84700111	84716194	84716518	0.00129573	0.1745
75002	ENSG00000140471.17	LINS1	chr15	-	100586223	100586332	100580443	100580945	100602120	100602184	0.00535351	0.178
15271	ENSG00000206077.14	ZDHHC11B	chr5	-	749251	750296	748403	748559	751132	751257	0.0390829	0.1795
23299	ENSG00000010270.14	STARD3NL	chr7	+	38198210	38198365	38178394	38178420	38201713	38201966	0.0134408	0.1835
68009	ENSG00000134897.14	BIVM	chr13	+	102801690	102801767	102800654	102800735	102805306	102805390	0.00118976	0.184
7708	ENSG00000089159.17	PXN	chr12	-	120215929	120216090	120215559	120215661	120216272	120217116	0.0259547	0.1925
2827	ENSG00000157554.20	ERG	chr21	-	38400573	38400645	38392375	38392444	38402556	38402637	0.0243812	0.196
46813	ENSG00000136643.12	RPS6KC1	chr1	+	213176399	213176492	213167857	213167973	213230496	213230544	0.0178234	0.1985
28561	ENSG00000240498.9	CDKN2B-AS1	chr9	+	22092307	22092469	22056251	22056387	22096371	22096514	0.0197556	0.2
50089	ENSG00000187017.18	ESPN	chr1	+	6450443	6450470	6449054	6449091	6451602	6451748	0.00127702	0.2
46323	ENSG00000253438.5	PCAT1	chr8	+	127408752	127409031	127398892	127399018	127414887	127415022	0.0123334	0.201
314	ENSG00000170965.10	PLAC1	chrX	-	134733434	134733519	134601556	134602122	134764233	134764322	0.0134435	0.2025
25824	ENSG00000247828.9	TMEM161B-DT	chr5	+	88285740	88285851	88282714	88282866	88287435	88287622	0.0131055	0.2035
13129	ENSG00000233006.8	MIR3936HG	chr5	-	132352488	132352631	132349814	132349957	132360079	132360136	0.00245534	0.207
8167	ENSG00000251322.10	SHANK3	chr22	+	50724126	50724153	50720183	50722437	50730720	50733298	0.00853992	0.209
26099	ENSG00000112425.16	EPM2A	chr6	-	145720900	145721155	145686121	145686296	145735197	145735470	0.00785585	0.2105
79504	ENSG00000150477.15	KIAA1328	chr18	+	37084124	37084232	37066889	37067545	37160199	37160381	0.00359871	0.215
13647	ENSG00000197343.11	ZNF655	chr7	+	99563193	99563266	99560532	99560695	99563862	99564346	0.0131008	0.216
55664	ENSG00000287750.2	ENSG00000287750	chr9	-	88072731	88072862	88066434	88066781	88076909	88076975	0.0011057	0.22
38248	ENSG00000233184.8	ENSG00000233184	chr1	+	101077362	101077508	101075394	101075716	101086851	101087265	0.0190897	0.2265
38775	ENSG00000138641.18	HERC3	chr4	+	88676217	88676241	88670138	88670252	88676333	88676423	0.0268503	0.2275
51695	ENSG00000145012.14	LPP	chr3	+	188225404	188225527	188153874	188154021	188406111	188406260	0.047659	0.232
64441	ENSG00000137760.15	ALKBH8	chr11	-	107549752	107549823	107532299	107532406	107551807	107551912	0.0332996	0.2335
32438	ENSG00000151881.15	TMEM267	chr5	-	43454454	43454605	43453657	43454043	43483821	43483891	0.0175334	0.2345
56567	ENSG00000077157.22	PPP1R12B	chr1	+	202443086	202443127	202442525	202442572	202445045	202445228	0.00203123	0.238
38246	ENSG00000233184.8	ENSG00000233184	chr1	+	101077362	101077508	101075394	101075716	101080886	101080998	0.0154337	0.239
8512	ENSG00000104325.7	DECR1	chr8	+	90015540	90015666	90005447	90005845	90017123	90017326	0.0081093	0.246
38259	ENSG00000233184.8	ENSG00000233184	chr1	+	101080886	101083574	101075394	101075716	101086851	101087216	0.00656796	0.25
33728	ENSG00000177189.14	RPS6KA3	chrX	-	20241592	20241686	20234757	20234814	20267038	20267066	0.00966505	0.2565
26184	ENSG00000163157.15	TMOD4	chr1	-	151170518	151170663	151169986	151170103	151170919	151171059	0.0253735	0.269
28405	ENSG00000155066.16	PROM2	chr2	+	95284968	95285115	95282141	95282226	95285638	95285710	0.00130486	0.2825
38256	ENSG00000233184.8	ENSG00000233184	chr1	+	101080886	101080998	101075394	101075716	101086851	101087265	0.00590761	0.286
78424	ENSG00000163625.16	WDFY3	chr4	-	84896910	84897010	84860411	84860622	84932269	84932363	0.00293693	0.297
10153	ENSG00000243970.4	PPIEL	chr1	-	39525698	39525848	39524835	39525057	39529054	39529164	0.0019498	0.3085
72595	ENSG00000168970.22	JMJD7-PLA2G4B	chr15	+	41843125	41843223	41842192	41842591	41843675	41843811	0.0158311	0.309
56998	ENSG00000255819.7	KLRC4-KLRK1	chr12	-	10409388	10409478	10408911	10409010	10410098	10410128	0.00168803	0.3135
15263	ENSG00000153558.16	FBXL2	chr3	+	33297868	33297962	33297663	33297725	33358966	33359021	0.0262563	0.314
73511	ENSG00000161970.15	RPL26	chr17	-	8381997	8382090	8379795	8379936	8383156	8383192	0.00313814	0.3175
72653	ENSG00000180229.12	HERC2P3	chr15	-	20483402	20483517	20466194	20466370	20505390	20505462	0.0267474	0.3205
51580	ENSG00000111711.10	GOLT1B	chr12	+	21507116	21507151	21506884	21506976	21507943	21508109	0.000690645	0.322
76452	ENSG00000182885.17	ADGRG3	chr16	+	57683931	57684212	57680504	57680617	57684389	57684483	0.0253983	0.3275
70778	ENSG00000100889.12	PCK2	chr14	+	24094765	24094845	24094149	24094254	24096891	24097137	0.00302676	0.3345
69454	ENSG00000170919.16	TPT1-AS1	chr13	+	45344304	45344446	45341418	45341630	45369958	45370182	0.00121637	0.352
79716	ENSG00000123136.15	DDX39A	chr19	-	14410420	14410605	14409741	14410334	14410988	14411172	0	0.36
4775	ENSG00000204604.13	ZNF468	chr19	-	52853871	52854107	52849086	52849213	52854257	52854345	0.00541133	0.3655
24051	ENSG00000244627.5	TPTEP2	chr22	-	38363053	38363104	38361380	38361560	38369985	38370045	0.00980567	0.3685
70350	ENSG00000177853.15	ZNF518A	chr10	+	96135169	96135289	96133582	96133648	96155325	96155398	0.018744	0.39
45335	ENSG00000061455.11	PRDM6	chr5	+	123155883	123156011	123099653	123099961	123170765	123170935	0.0102391	0.4245
18417	ENSG00000278932.5	ENSG00000278932	chr21	+	9325630	9325823	9325012	9325100	9327239	9327298	0.0149917	0.428
27210	ENSG00000163466.16	ARPC2	chr2	+	218236368	218236733	218234848	218235044	218238663	218238730	0.00289626	0.4805
70349	ENSG00000177853.15	ZNF518A	chr10	+	96135169	96135289	96133582	96133648	96151415	96151566	0.0171632	0.498
28580	ENSG00000262001.2	DLGAP1-AS2	chr18	+	3606553	3606619	3603971	3604215	3609732	3610095	0.0338753	0.5065
4578	ENSG00000131845.15	ZNF304	chr19	+	57352654	57352735	57351325	57351697	57353724	57353851	0.0138994	0.5165
26864	ENSG00000118495.21	PLAGL1	chr6	-	143964786	143964818	143947984	143948460	143968906	143968978	0.00720221	0.5695
28688	ENSG00000170271.11	FAXDC2	chr5	-	154830800	154830922	154823307	154823592	154834624	154834728	0.00134534	0.575
42449	ENSG00000250903.10	GMDS-DT	chr6	+	2269697	2269799	2263600	2263684	2271815	2273417	0.00183811	0.594

## Sheet: DDX39A_RI
ID	GeneID	geneSymbol	chr	strand	riExonStart_0base	riExonEnd	upstreamES	upstreamEE	downstreamES	downstreamEE	Pvalue	Inclusion Level Difference
4196	ENSG00000146556.15	WASH2P	chr2	+	113595692	113596203	113595692	113595829	113596067	113596203	0.504179	-0.5365			downregulated introns (pvalue < 0.05 and inclusion level difference < -0.1)
3321	ENSG00000206149.11	HERC2P9	chr15	+	28655272	28655691	28655272	28655420	28655494	28655691	0.48797	-0.4635			upregulated introns (pvalue < 0.05 and inclusion level difference > 0.1)
7407	ENSG00000170919.16	TPT1-AS1	chr13	+	45378529	45380001	45378529	45378671	45379925	45380001	0.488298	-0.4305
2551	ENSG00000120370.14	GORAB	chr1	+	170533463	170536421	170533463	170533651	170536309	170536421	0.500141	-0.415
4111	ENSG00000233184.8	ENSG00000233184	chr1	+	101080388	101083574	101080388	101080613	101080886	101083574	0.500045	-0.3995
4543	ENSG00000189223.15	PAX8-AS1	chr2	+	113255389	113259584	113255389	113255549	113259263	113259584	0.023969	-0.362
639	ENSG00000105409.19	ATP1A3	chr19	-	41966581	41967340	41966581	41966965	41967248	41967340	0.415147	-0.335
1859	ENSG00000100241.22	SBF1	chr22	-	50467337	50467693	50467337	50467443	50467531	50467693	0.0778313	-0.318
4583	ENSG00000102103.18	PQBP1	chrX	+	48901189	48902042	48901189	48901301	48901518	48902042	0.150978	-0.309
1861	ENSG00000100241.22	SBF1	chr22	-	50467337	50467693	50467337	50467448	50467540	50467693	0.139682	-0.285
3080	ENSG00000160781.17	PAQR6	chr1	-	156245781	156246250	156245781	156245987	156246122	156246250	0.054142	-0.251
6330	ENSG00000008517.19	IL32	chr16	+	3065368	3065826	3065368	3065494	3065780	3065826	0.175062	-0.2345
7986	ENSG00000198496.12	NBR2	chr17	+	43138656	43140283	43138656	43138922	43139815	43140283	0.519055	-0.2195
3162	ENSG00000169598.17	DFFB	chr1	+	3883506	3885429	3883506	3883800	3885037	3885429	0.500006	-0.2105
6173	ENSG00000107551.21	RASSF4	chr10	+	44970164	44971848	44970164	44970264	44971772	44971848	0.323852	-0.205
1903	ENSG00000115268.10	RPS15	chr19	+	1438806	1440253	1438806	1438892	1439967	1440253	0.169493	-0.2045
6910	ENSG00000151503.14	NCAPD3	chr11	-	134153288	134157095	134153288	134153363	134153708	134157095	0.512985	-0.2035
8480	ENSG00000255104.9	ZNF286A-TBC1D26	chr17	+	15700047	15700366	15700047	15700168	15700272	15700366	0.408361	-0.1855
8395	ENSG00000197912.16	SPG7	chr16	+	89554485	89556085	89554485	89554563	89555877	89556085	0.0389459	-0.1595
7712	ENSG00000214046.9	SMIM7	chr19	-	16646147	16647261	16646147	16646800	16647095	16647261	0.500272	-0.155
930	ENSG00000122557.11	HERPUD2	chr7	-	35694183	35695135	35694183	35694627	35694800	35695135	0.513437	-0.1495
5479	ENSG00000104497.15	SNX16	chr8	-	81839611	81840082	81839611	81839751	81839838	81840082	0.39567	-0.124
2124	ENSG00000001631.17	KRIT1	chr7	-	92244901	92245676	92244901	92245134	92245426	92245676	0.51473	-0.1145
8559	ENSG00000161547.17	SRSF2	chr17	-	76734114	76736464	76734114	76735158	76736153	76736464	0.402206	-0.108
3141	ENSG00000152291.15	TGOLN2	chr2	-	85326507	85327685	85326507	85326804	85326978	85327685	0.323071	-0.1065
6369	ENSG00000161203.14	AP2M1	chr3	+	184180168	184180650	184180168	184180251	184180561	184180650	0.509405	-0.104
2885	ENSG00000134253.10	TRIM45	chr1	-	117111059	117112453	117111059	117111212	117112094	117112453	0.505598	-0.1015
1024	ENSG00000113810.16	SMC4	chr3	+	160412325	160412849	160412325	160412453	160412529	160412849	0.329511	-0.086
495	ENSG00000088826.18	SMOX	chr20	+	4182088	4182848	4182088	4182323	4182482	4182848	0.112541	-0.0775
2176	ENSG00000011295.16	TTC19	chr17	+	15999823	16000245	15999823	16000032	16000117	16000245	0.0320573	-0.076
5408	ENSG00000115355.18	CCDC88A	chr2	-	55295596	55296056	55295596	55295727	55295949	55296056	0.024889	-0.056
8108	ENSG00000103266.11	STUB1	chr16	+	681792	682076	681792	681903	682019	682076	0.147526	-0.0555
2810	ENSG00000105723.13	GSK3A	chr19	-	42230189	42230867	42230189	42230499	42230535	42230867	0.501065	-0.0525
2748	ENSG00000160679.13	CHTOP	chr1	+	153636571	153638448	153636571	153636653	153638294	153638448	0.432459	-0.0495
6371	ENSG00000161203.14	AP2M1	chr3	+	184180168	184180984	184180168	184180251	184180848	184180984	0.509405	-0.049
8828	ENSG00000154832.16	CXXC1	chr18	-	50285748	50286257	50285748	50285928	50286021	50286257	0.382962	-0.0445
2487	ENSG00000158796.17	DEDD	chr1	-	161124137	161124526	161124137	161124210	161124339	161124526	0.372878	-0.0385
8977	ENSG00000213339.9	QTRT1	chr19	+	10701949	10702254	10701949	10702018	10702160	10702254	0.367223	-0.0345
4413	ENSG00000213397.12	HAUS7	chrX	-	153454393	153455766	153454393	153454508	153455541	153455766	0.0994473	-0.03
6838	ENSG00000166987.15	MBD6	chr12	+	57524028	57524416	57524028	57524092	57524279	57524416	0.136582	-0.028
464	ENSG00000125967.17	NECAB3	chr20	-	33657086	33657857	33657086	33657146	33657789	33657857	0.507075	-0.027
2654	ENSG00000068120.15	COASY	chr17	+	42562150	42562487	42562150	42562219	42562355	42562487	0.426867	-0.027
3820	ENSG00000091640.8	SPAG7	chr17	-	4959225	4959916	4959225	4959643	4959759	4959916	0.139299	-0.027
2666	ENSG00000160789.24	LMNA	chr1	+	156114710	156115274	156114710	156115001	156115090	156115274	0.434113	-0.021
131	ENSG00000126768.12	TIMM17B	chrX	-	48893899	48894225	48893899	48894010	48894096	48894225	0.00520308	-0.0125
2073	ENSG00000144848.11	ATG3	chr3	-	112532509	112534337	112532509	112532780	112534268	112534337	0.34046	-0.011
1581	ENSG00000125148.7	MT2A	chr16	+	56608583	56609057	56608583	56608683	56608991	56609057	0.00181401	-0.01
8546	ENSG00000109113.20	RAB34	chr17	-	28715640	28715901	28715640	28715705	28715799	28715901	0.0106085	-0.0085
3219	ENSG00000144591.20	GMPPA	chr2	+	219500120	219502037	219500120	219500218	219501475	219502037	0.317371	0.0085
1615	ENSG00000005700.15	IBTK	chr6	-	82191072	82191879	82191072	82191216	82191786	82191879	0.0458587	0.009
6738	ENSG00000006534.17	ALDH3B1	chr11	+	68015296	68018637	68015296	68015459	68018526	68018637	0.3984	0.0105
6251	ENSG00000161904.12	LEMD2	chr6	-	33778241	33780179	33778241	33778387	33780099	33780179	0.13694	0.0105
371	ENSG00000156256.15	USP16	chr21	+	29042471	29043599	29042471	29042528	29043422	29043599	0.487873	0.011
8090	ENSG00000172366.20	MCRIP2	chr16	+	647416	647884	647416	647544	647782	647884	0.342798	0.0125
2560	ENSG00000164610.10	RP9	chr7	-	33097270	33099436	33097270	33097362	33099306	33099436	0.38733	0.013
4175	ENSG00000130713.17	EXOSC2	chr9	+	130699328	130702310	130699328	130699394	130700866	130702310	0.213973	0.015
3569	ENSG00000179889.20	PDXDC1	chr16	+	15031734	15032979	15031734	15031906	15032860	15032979	0.500497	0.016
1387	ENSG00000161202.20	DVL3	chr3	+	184166445	184166673	184166445	184166522	184166605	184166673	0.100882	0.0165
6421	ENSG00000172375.14	C2CD2L	chr11	+	119111520	119112392	119111520	119111629	119112327	119112392	0.52013	0.017
7514	ENSG00000103653.17	CSK	chr15	+	74800680	74800922	74800680	74800746	74800822	74800922	0.399486	0.017
7041	ENSG00000152556.17	PFKM	chr12	+	48134942	48135383	48134942	48135038	48135290	48135383	0.288313	0.0175
1099	ENSG00000258890.8	CEP95	chr17	+	64534584	64536748	64534584	64534737	64536601	64536748	0.468845	0.018
8812	ENSG00000159348.13	CYB5R1	chr1	-	202965886	202966600	202965886	202965993	202966527	202966600	0.283679	0.0185
8104	ENSG00000140983.14	RHOT2	chr16	+	672253	672566	672253	672384	672488	672566	0.0437138	0.0195
4789	ENSG00000155975.10	VPS37A	chr8	+	17280238	17280443	17280238	17280297	17280374	17280443	0.0913172	0.022
5663	ENSG00000179632.10	MAF1	chr8	+	144106342	144106674	144106342	144106464	144106554	144106674	0.199517	0.0245
5109	ENSG00000158864.13	NDUFS2	chr1	+	161213863	161214299	161213863	161213921	161214155	161214299	0.389688	0.025
3404	ENSG00000147813.16	NAPRT	chr8	-	143576077	143576572	143576077	143576162	143576431	143576572	0.408449	0.0255
2561	ENSG00000164610.10	RP9	chr7	-	33097270	33100561	33097270	33099436	33100530	33100561	0.504467	0.026
7658	ENSG00000163938.17	GNL3	chr3	+	52690591	52691071	52690591	52690704	52690944	52691071	0.501699	0.0265
6151	ENSG00000099246.18	RAB18	chr10	+	27533734	27533994	27533734	27533853	27533927	27533994	0.202435	0.0275
4490	ENSG00000010704.19	HFE	chr6	+	26090840	26091589	26090840	26091104	26091313	26091589	0.180898	0.0275
5883	ENSG00000119139.21	TJP2	chr9	+	69252814	69255187	69252814	69252900	69254208	69255187	0.103088	0.0275
214	ENSG00000100243.22	CYB5R3	chr22	-	42636584	42636846	42636584	42636598	42636714	42636846	0.512915	0.028
2288	ENSG00000142910.16	TINAGL1	chr1	+	31583148	31583575	31583148	31583241	31583460	31583575	0.151718	0.0305
1282	ENSG00000100949.15	RABGGTA	chr14	-	24268513	24268826	24268513	24268619	24268724	24268826	0.517308	0.0315
4619	ENSG00000105426.18	PTPRS	chr19	-	5218419	5219467	5218419	5218532	5219309	5219467	0.456237	0.0315
315	ENSG00000161179.14	YDJC	chr22	-	21629009	21629407	21629009	21629187	21629307	21629407	0.133267	0.035
5964	ENSG00000125447.18	GGA3	chr17	-	75241614	75242473	75241614	75241696	75242335	75242473	0.501789	0.0375
4167	ENSG00000012171.20	SEMA3B	chr3	+	50275011	50275459	50275011	50275053	50275301	50275459	0.35503	0.0405
1206	ENSG00000197448.14	GSTK1	chr7	+	143264991	143265296	143264991	143265092	143265260	143265296	0.133569	0.0435
8943	ENSG00000130803.15	ZNF317	chr19	+	9156611	9157394	9156611	9156748	9157267	9157394	0.0457228	0.046
2553	ENSG00000171793.16	CTPS1	chr1	+	41008658	41008890	41008658	41008714	41008793	41008890	0.503786	0.0465
4414	ENSG00000162591.16	MEGF6	chr1	-	3494370	3494741	3494370	3494499	3494612	3494741	0.513843	0.048
6970	ENSG00000234912.12	SNHG20	chr17	+	77088748	77089271	77088748	77088949	77089152	77089271	0.331026	0.048
5607	ENSG00000144061.14	NPHP1	chr2	-	110178422	110179684	110178422	110178547	110179623	110179684	0.517839	0.0495
3641	ENSG00000159363.19	ATP13A2	chr1	-	16986462	16986956	16986462	16986632	16986804	16986956	0.0359139	0.051
6214	ENSG00000134909.19	ARHGAP32	chr11	-	128972452	128975002	128972452	128973432	128974123	128975002	0.208759	0.0545
7106	ENSG00000065357.20	DGKA	chr12	+	55939414	55940170	55939414	55939529	55940081	55940170	0.0430366	0.055
8636	ENSG00000215440.12	NPEPL1	chr20	+	58713419	58714093	58713419	58713543	58713916	58714093	0.199027	0.058
897	ENSG00000228409.7	CCT6P1	chr7	+	65759859	65760556	65759859	65759998	65760423	65760556	0.45851	0.0585
1913	ENSG00000138002.16	IFT172	chr2	-	27458778	27459522	27458778	27458868	27459377	27459522	0.022595	0.06
4063	ENSG00000146830.11	GIGYF1	chr7	-	100685973	100686433	100685973	100686079	100686179	100686433	0.182353	0.062
6315	ENSG00000023041.12	ZDHHC6	chr10	-	112433239	112434464	112433239	112433281	112434296	112434464	0.524701	0.064
931	ENSG00000178252.19	WDR6	chr3	+	49011634	49014293	49011634	49014116	49014209	49014293	0.0108302	0.065
7550	ENSG00000165801.10	ARHGEF40	chr14	+	21087000	21087463	21087000	21087105	21087319	21087463	0.227892	0.0665
4690	ENSG00000160613.15	PCSK7	chr11	-	117223207	117224216	117223207	117223308	117224077	117224216	0.0630792	0.067
5648	ENSG00000185189.18	NRBP2	chr8	-	143839508	143840030	143839508	143839825	143839928	143840030	0.106857	0.0685
8230	ENSG00000103507.14	BCKDK	chr16	+	31111868	31112567	31111868	31112027	31112120	31112567	0.0104581	0.0805
3193	ENSG00000155363.19	MOV10	chr1	+	112698286	112699810	112698286	112698789	112699457	112699810	0.0609497	0.0825
5647	ENSG00000185189.18	NRBP2	chr8	-	143839508	143839825	143839508	143839549	143839735	143839825	0.510988	0.083
1985	ENSG00000169660.17	HEXD	chr17	+	82436666	82437363	82436666	82436738	82437167	82437363	0.140991	0.0845
5818	ENSG00000213930.12	GALT	chr9	+	34648761	34649081	34648761	34648894	34648997	34649081	0.0980686	0.087
7285	ENSG00000186815.13	TPCN1	chr12	+	113288162	113288847	113288162	113288234	113288757	113288847	0.313749	0.1005
8705	ENSG00000123136.15	DDX39A	chr19	-	14409302	14409645	14409302	14409447	14409535	14409645	0.00162744	0.102
7777	ENSG00000168970.22	JMJD7-PLA2G4B	chr15	+	41845202	41845775	41845202	41845320	41845637	41845775	0.000234099	0.111
3272	ENSG00000138750.15	NUP54	chr4	-	76117663	76118194	76117663	76117742	76118074	76118194	0.305769	0.12
6201	ENSG00000151150.22	ANK3	chr10	-	60059339	60060006	60059339	60059430	60059697	60060006	0.502177	0.1205
2635	ENSG00000164548.12	TRA2A	chr7	-	23521706	23522432	23521706	23521840	23522120	23522432	0.514851	0.1375
2063	ENSG00000179532.13	DNHD1	chr11	+	6497584	6498961	6497584	6497667	6497770	6498961	0.436574	0.1385
3536	ENSG00000124356.17	STAMBP	chr2	+	73828960	73829510	73828960	73828996	73829404	73829510	0.447044	0.142
4181	ENSG00000130713.17	EXOSC2	chr9	+	130699328	130702310	130699328	130699394	130702142	130702310	0.468984	0.1465
4076	ENSG00000135297.17	MTO1	chr6	+	73479935	73480367	73479935	73480126	73480317	73480367	0.183036	0.1505
274	ENSG00000182944.18	EWSR1	chr22	+	29298732	29299280	29298732	29298895	29299194	29299280	0.246419	0.1785
8333	ENSG00000157353.17	FCSK	chr16	+	70466881	70467471	70466881	70466954	70467373	70467471	0.129556	0.1845
776	ENSG00000106462.12	EZH2	chr7	-	148813958	148815546	148813958	148814137	148815505	148815546	0.433034	0.2005
8610	ENSG00000184922.15	FMNL1	chr17	+	45246209	45246604	45246209	45246330	45246504	45246604	0.250004	0.215
8709	ENSG00000123136.15	DDX39A	chr19	-	14412550	14413224	14412550	14412711	14413012	14413224	0.5	0.2155
4075	ENSG00000135297.17	MTO1	chr6	+	73479935	73480367	73479935	73480126	73480292	73480367	0.512971	0.25
1655	ENSG00000163913.14	IFT122	chr3	+	129514388	129515599	129514388	129514554	129515490	129515599	0.500718	0.256
1468	ENSG00000197343.11	ZNF655	chr7	+	99561887	99562494	99561887	99561973	99562348	99562494	0.500006	0.2595
7314	ENSG00000125089.18	SH3TC1	chr4	+	8232407	8233513	8232407	8233065	8233362	8233513	0.518504	0.2625
5886	ENSG00000255036.6	SUGT1P4-STRA6LP-CCDC180	chr9	+	97362195	97362441	97362195	97362251	97362362	97362441	0.02338	0.2825
5745	ENSG00000122966.17	CIT	chr12	-	119718698	119720585	119718698	119718804	119720477	119720585	0.038109	0.289
1467	ENSG00000197343.11	ZNF655	chr7	+	99561887	99562494	99561887	99561973	99562343	99562494	0.340715	0.334
1795	ENSG00000163734.4	CXCL3	chr4	-	74038289	74038689	74038289	74038413	74038511	74038689	0.330812	0.335
4956	ENSG00000111077.18	TNS2	chr12	+	53062619	53063257	53062619	53062691	53063088	53063257	0.502835	0.3535
513	ENSG00000125875.15	TBC1D20	chr20	-	440247	441689	440247	440317	441587	441689	0.090276	0.362
2917	ENSG00000134668.13	SPOCD1	chr1	-	31793277	31793897	31793277	31793428	31793746	31793897	0.5041	0.3915
8706	ENSG00000123136.15	DDX39A	chr19	-	14409741	14410334	14409741	14409873	14410215	14410334	0.5	0.3975
8637	ENSG00000170703.16	TTLL6	chr17	-	48803890	48804991	48803890	48803928	48804771	48804991	0.0262089	0.404
2444	ENSG00000204410.16	MSH5	chr6	+	31743903	31744299	31743903	31744025	31744138	31744299	0.523109	0.424
7027	ENSG00000139133.7	ALG10	chr12	+	34022472	34024159	34022472	34022744	34023961	34024159	0.500288	0.427
6987	ENSG00000032742.18	IFT88	chr13	+	20567669	20567997	20567669	20567785	20567884	20567997	0.0205699	0.4665
6064	ENSG00000197165.11	SULT1A2	chr16	-	28595366	28595675	28595366	28595464	28595549	28595675	0.501773	0.4885
512	ENSG00000125875.15	TBC1D20	chr20	-	440247	442043	440247	440389	440964	442043	0.0176653	0.5435
6489	ENSG00000164683.18	HEY1	chr8	-	79766650	79767092	79766650	79766732	79766992	79767092	0.178163	0.564
