# Supplementary material for: Parsing the roles of DExD-box proteins DDX39A and DDX39B in alternative RNA splicing
Source: Nucleic Acids Res. 2024 May 27;52(14):8534–51. doi: 10.1093/nar/gkae431 (PMC11317157; doi:10.1093/nar/gkae431)
Supplement: gkae431_Supplemental_Files [file gkae431_supplemental_files.zip › Supplementary File 4 DDX39B knockdown alternative splicing_v6.xlsx]

## Sheet: DDX39B_SE
ID	GeneID	geneSymbol	chr	strand	exonStart_0base	exonEnd	upstreamES	upstreamEE	downstreamES	downstreamEE	Average pvalue	Average inclusion level difference
68743	ENSG00000133943.21	DGLUCY	chr14	+	91223678	91223795	91215404	91215556	91224683	91224822	0.0194785	-0.6625				downregulated exons ( pvalue < 0.05 and inclusion level difference < -0.1)
51782	ENSG00000177842.12	ZNF620	chr3	+	40511469	40511596	40506303	40506376	40515859	40515944	0.00248221	-0.573				upregulated exons ( p value < 0.05 and inclusion level difference > 0.1)
4923	ENSG00000121417.14	ZNF211	chr19	+	57633785	57633905	57633180	57633436	57634022	57634061	0.00264349	-0.543
7138	ENSG00000260896.6	ARLNC1	chr16	-	80841894	80842042	80839974	80840222	80845630	80845677	0.00454773	-0.5295
5755	ENSG00000167384.11	ZNF180	chr19	-	44484649	44484776	44484360	44484435	44485035	44485157	0.00332581	-0.489
11826	ENSG00000087302.9	RTRAF	chr14	+	52004239	52004242	52001797	52001866	52004361	52004653	0.00799291	-0.4735
23071	ENSG00000154358.23	OBSCN	chr1	+	228219323	228219599	228217012	228217288	228243182	228243458	0.00665628	-0.471
53495	ENSG00000178773.15	CPNE7	chr16	+	89583443	89583528	89577538	89577721	89583696	89583714	0.0228596	-0.47
86142	ENSG00000239779.7	WBP1	chr2	+	74459477	74459562	74458449	74458537	74459642	74459745	0.00121506	-0.461
62594	ENSG00000167508.12	MVD	chr16	-	88660747	88660841	88660519	88660637	88663010	88663148	0.00156722	-0.4585
44684	ENSG00000204946.10	ZNF783	chr7	+	149288620	149288691	149287564	149287776	149289937	149290083	0.00546568	-0.4565
16291	ENSG00000243335.10	KCTD7	chr7	+	66639127	66639228	66638855	66638929	66643534	66643611	0.0054936	-0.436
60826	ENSG00000136869.16	TLR4	chr9	+	117708198	117708318	117704191	117704565	117708562	117708729	0.00358728	-0.4275
40329	ENSG00000160200.18	CBS	chr21	-	43067777	43067960	43066242	43066377	43068508	43068615	0.018357	-0.4245
58729	ENSG00000004660.15	CAMKK1	chr17	-	3882256	3882370	3880345	3880434	3882527	3882564	0.00608604	-0.4215
81964	ENSG00000174939.11	ASPHD1	chr16	+	29906078	29906127	29905787	29905959	29919530	29919864	0.0230336	-0.4195
23124	ENSG00000143774.17	GUK1	chr1	+	228141632	228141829	228140317	228140363	228145491	228145624	0.00303089	-0.4175
75598	ENSG00000145736.14	GTF2H2	chr5	-	71065124	71065222	71062707	71062796	71067295	71067638	0.00153595	-0.417
86408	ENSG00000169689.15	CENPX	chr17	-	82019509	82019694	82019292	82019381	82022825	82022879	0	-0.4165
7871	ENSG00000106327.13	TFR2	chr7	-	100629252	100629372	100628072	100628306	100630888	100631052	0.0152472	-0.4095
73958	ENSG00000125089.18	SH3TC1	chr4	+	8204782	8205053	8182074	8182210	8205166	8205366	0.0216002	-0.4095
5775	ENSG00000124459.12	ZNF45	chr19	-	43931246	43931365	43925324	43925458	43932603	43932690	0.0044913	-0.402
35432	ENSG00000183889.12	ENSG00000183889	chr16	+	16318550	16318734	16317895	16318079	16318922	16319038	0.0231342	-0.3905
67414	ENSG00000139631.20	CSAD	chr12	-	53171272	53171441	53170422	53170502	53171881	53171988	0.00164721	-0.3885
67413	ENSG00000139631.20	CSAD	chr12	-	53171176	53171441	53170422	53170502	53171881	53171988	0.00231637	-0.3835
44101	ENSG00000143303.12	METTL25B	chr1	+	156734008	156734052	156733376	156733520	156735724	156735800	0.000284816	-0.3735
58730	ENSG00000004660.15	CAMKK1	chr17	-	3882256	3882370	3881626	3881648	3882527	3882564	0.00520916	-0.373
23939	ENSG00000188825.15	LINC00910	chr17	-	43387935	43388057	43381272	43381660	43388288	43388331	0.0364017	-0.373
14717	ENSG00000196247.13	ZNF107	chr7	+	64690398	64690525	64679176	64679336	64691247	64691374	0.000682547	-0.37
31756	ENSG00000129566.13	TEP1	chr14	-	20372732	20372857	20371488	20371632	20373010	20373100	0.000725623	-0.3685
81227	ENSG00000260565.8	ERVK13-1	chr16	-	2671594	2672570	2661195	2663407	2673282	2673415	0.00511827	-0.367
14833	ENSG00000197343.11	ZNF655	chr7	+	99563193	99563266	99560532	99560695	99563862	99564346	0.00371217	-0.367
55341	ENSG00000162241.13	SLC25A45	chr11	-	65380533	65380622	65380131	65380175	65381914	65382373	0.000330589	-0.366
5830	ENSG00000105429.13	MEGF8	chr19	+	42358786	42358954	42358143	42358307	42359097	42359242	0.021957	-0.362
43837	ENSG00000241852.11	C8orf58	chr8	+	22602536	22602643	22602199	22602312	22603194	22604142	0.00411407	-0.36
45977	ENSG00000285906.2	ENSG00000285906	chr3	-	11207241	11207398	11194992	11195204	11225699	11225877	0.0213519	-0.36
85479	ENSG00000006282.21	SPATA20	chr17	+	50547719	50547954	50547128	50547285	50548282	50548453	0.0155056	-0.358
7176	ENSG00000244560.7	ENSG00000244560	chr7	+	149288430	149289457	149287564	149287776	149289937	149290038	0.00866835	-0.357
86409	ENSG00000169689.15	CENPX	chr17	-	82019640	82019694	82018837	82019381	82019857	82019909	0	-0.354
86410	ENSG00000169689.15	CENPX	chr17	-	82019640	82019694	82018837	82019381	82022825	82022858	0	-0.3495
51921	ENSG00000138111.14	MFSD13A	chr10	+	102465981	102466087	102461394	102461450	102468954	102469197	0.0232302	-0.3475
73140	ENSG00000238105.7	GOLGA2P5	chr12	-	100167053	100167141	100166330	100166636	100167335	100167443	0.0217772	-0.347
11720	ENSG00000184619.8	KRBA2	chr17	-	8371308	8372081	8368709	8370386	8375899	8376658	0.00331526	-0.345
41968	ENSG00000123552.18	USP45	chr6	-	99445796	99446463	99443564	99443662	99464603	99464747	0.0174596	-0.3435
67415	ENSG00000139631.20	CSAD	chr12	-	53171325	53171441	53170422	53170502	53171881	53171988	0.00273892	-0.343
31181	ENSG00000159314.12	ARHGAP27	chr17	-	45404268	45404334	45404028	45404096	45404444	45404528	0.00276795	-0.3425
61186	ENSG00000167110.19	GOLGA2	chr9	-	128267193	128267274	128266286	128266325	128267457	128267517	0	-0.3385
43545	ENSG00000185485.14	SDHAP1	chr3	-	195968218	195968385	195967878	195967990	195971322	195971444	0.000632662	-0.336
86200	ENSG00000183077.16	AFMID	chr17	+	78205439	78205518	78204827	78204900	78205945	78206050	0.00690634	-0.336
7280	ENSG00000178038.17	ALS2CL	chr3	-	46683133	46683326	46682028	46682094	46683781	46683848	0.0085246	-0.3345
4763	ENSG00000185019.17	UBOX5	chr20	-	3115304	3115466	3107572	3110314	3121383	3122584	0.00621246	-0.334
24495	ENSG00000187801.15	ZFP69B	chr1	+	40454202	40454288	40450475	40451088	40456944	40457071	0.0211156	-0.332
7279	ENSG00000178038.17	ALS2CL	chr3	-	46683129	46683326	46682028	46682094	46683781	46683848	0.00702665	-0.3275
26103	ENSG00000105227.16	PRX	chr19	-	40399174	40399304	40398619	40398816	40403705	40404288	0.0134443	-0.3255
43704	ENSG00000148120.18	AOPEP	chr9	+	94923985	94924175	94800756	94801002	94955176	94955279	0.000537926	-0.3225
73138	ENSG00000238105.7	GOLGA2P5	chr12	-	100157348	100157445	100157164	100157256	100157527	100157739	0.0193341	-0.3215
41220	ENSG00000265190.7	ANXA8	chr10	-	47475492	47475572	47474944	47475004	47476231	47476322	0.0156915	-0.321
14385	ENSG00000116698.22	SMG7	chr1	+	183473720	183473898	183472566	183472649	183501130	183501267	0.000281791	-0.319
51924	ENSG00000138111.14	MFSD13A	chr10	+	102468752	102468842	102461412	102461450	102468954	102469197	0.0285117	-0.314
21057	ENSG00000155846.17	PPARGC1B	chr5	+	149830766	149830883	149826672	149826885	149832655	149833778	0.0211678	-0.313
45710	ENSG00000196696.13	PDXDC2P-NPIPB14P	chr16	-	69976810	69978003	69976296	69976732	69978076	69978112	0.0187806	-0.3125
43838	ENSG00000241852.11	C8orf58	chr8	+	22602560	22602643	22602199	22602312	22603194	22604133	0.0172988	-0.312
11173	ENSG00000137700.18	SLC37A4	chr11	-	119026505	119026688	119025966	119026080	119026936	119027095	0.00616448	-0.3095
2275	ENSG00000248751.6	ENSG00000248751	chr22	-	30286262	30286376	30286015	30286098	30286824	30286948	0.0190775	-0.3095
67411	ENSG00000139631.20	CSAD	chr12	-	53161126	53161191	53160762	53160844	53161272	53161389	0.00185571	-0.3075
36519	ENSG00000223745.8	CCDC18-AS1	chr1	-	93326601	93326662	93325768	93325895	93339356	93339536	0.00839144	-0.3035
80773	ENSG00000203761.5	MSTO2P	chr1	+	155747976	155748127	155747761	155747896	155748399	155748531	0.0117965	-0.3025
40286	ENSG00000106636.9	YKT6	chr7	+	44208406	44211124	44208132	44208198	44212246	44214166	0.00062551	-0.3
86199	ENSG00000183077.16	AFMID	chr17	+	78205439	78205518	78202702	78202751	78206910	78207052	0.00367295	-0.3
83673	ENSG00000175063.17	UBE2C	chr20	+	45815389	45815540	45813436	45813464	45815853	45815913	0.0148172	-0.298
75669	ENSG00000213918.11	DNASE1	chr16	+	3655848	3655937	3655372	3655520	3656101	3656185	0.00424625	-0.2955
41324	ENSG00000168137.20	SETD5	chr3	+	9434589	9434630	9434333	9434485	9434823	9434882	0.00339595	-0.293
2846	ENSG00000147118.12	ZNF182	chrX	-	47988523	47988617	47983284	47983411	48002594	48002653	0.0244521	-0.292
2202	ENSG00000100100.13	PIK3IP1	chr22	-	31289314	31289393	31281593	31283288	31289498	31289699	0.00321533	-0.2905
42824	ENSG00000122912.15	SLC25A16	chr10	-	68517083	68517185	68516750	68516843	68527245	68527438	0.00486278	-0.2895
31148	ENSG00000007545.16	CRAMP1	chr16	+	1666072	1666177	1665056	1665138	1666421	1666513	0.00631585	-0.289
88421	ENSG00000205560.13	CPT1B	chr22	-	50573807	50573921	50573519	50573715	50574334	50574419	0.00370747	-0.2865
85105	ENSG00000143702.16	CEP170	chr1	-	243126377	243126494	243125917	243126134	243126612	243126698	0.00375136	-0.2835
40287	ENSG00000106636.9	YKT6	chr7	+	44208794	44211124	44208132	44208198	44212246	44214166	0.00070125	-0.283
86139	ENSG00000239779.7	WBP1	chr2	+	74458996	74459098	74458449	74458537	74459642	74459745	0.000241966	-0.2785
88542	ENSG00000178026.13	LRRC75B	chr22	-	24588678	24589265	24588213	24588329	24589820	24589949	0.000748374	-0.278
40243	ENSG00000130731.16	METTL26	chr16	-	634888	635063	634718	634797	636093	636239	0.00235689	-0.2735
50106	ENSG00000171084.16	FAM86JP	chr3	+	125923878	125924140	125920824	125920905	125924965	125925115	0.00643774	-0.273
75670	ENSG00000213918.11	DNASE1	chr16	+	3655848	3655966	3655372	3655520	3656101	3656185	0.00359607	-0.272
82136	ENSG00000260778.5	MIR3677HG	chr16	+	2271675	2271891	2268154	2268265	2272986	2273124	0.0269129	-0.272
10039	ENSG00000127990.19	SGCE	chr7	-	94644605	94644667	94639340	94639448	94655989	94656009	0.0126926	-0.2695
40240	ENSG00000130731.16	METTL26	chr16	-	634888	634956	634718	634797	636093	636305	0.00235689	-0.269
11174	ENSG00000137700.18	SLC37A4	chr11	-	119026570	119026688	119025966	119026080	119026936	119027095	0.00796291	-0.268
42825	ENSG00000122912.15	SLC25A16	chr10	-	68517083	68517265	68516750	68516843	68527245	68527416	0.00903077	-0.2665
77533	ENSG00000126456.16	IRF3	chr19	-	49664552	49664673	49663187	49663258	49665630	49665788	0.00579292	-0.265
68892	ENSG00000247137.9	ANKRD42-DT	chr11	-	83192427	83192541	83191062	83191168	83192735	83192792	0.0149474	-0.265
28630	ENSG00000197283.18	SYNGAP1	chr6	+	33448788	33448868	33447842	33447933	33451759	33452395	0.0250553	-0.265
13493	ENSG00000257337.8	ENSG00000257337	chr12	-	53045064	53045186	53038957	53040263	53045599	53045653	0.0328383	-0.2635
50537	ENSG00000117523.18	PRRC2C	chr1	+	171591151	171591200	171588378	171588505	171591586	171592223	0.000565211	-0.256
20437	ENSG00000025434.19	NR1H3	chr11	+	47259179	47259259	47257622	47257735	47259790	47259979	0.00656912	-0.255
64329	ENSG00000112541.19	PDE10A	chr6	-	165418352	165418507	165416188	165416281	165418634	165418777	0.000202629	-0.253
86407	ENSG00000169689.15	CENPX	chr17	-	82019509	82019694	82019292	82019381	82019857	82019909	0	-0.252
83319	ENSG00000140950.16	MEAK7	chr16	-	84502720	84502862	84497933	84498111	84503957	84504147	0.0216617	-0.252
35271	ENSG00000156026.15	MCU	chr10	+	72715110	72715226	72692142	72692301	72715853	72715902	0.0224224	-0.25
84695	ENSG00000161547.17	SRSF2	chr17	-	76735771	76735875	76734146	76735158	76736153	76736464	0	-0.2495
56754	ENSG00000141380.14	SS18	chr18	-	26080304	26080423	26078075	26078160	26082362	26082528	0.036111	-0.2495
67820	ENSG00000072518.22	MARK2	chr11	+	63903985	63904354	63903060	63903158	63904785	63905043	0.000279261	-0.249
86765	ENSG00000154889.17	MPPE1	chr18	-	11886712	11886781	11885675	11885816	11886916	11887025	0.00527165	-0.249
64330	ENSG00000112541.19	PDE10A	chr6	-	165418352	165418551	165416188	165416281	165418634	165418777	0.000274041	-0.2455
86240	ENSG00000171302.17	CANT1	chr17	-	78998147	78998286	78997839	78997963	79000099	79000270	0.0261935	-0.2455
63479	ENSG00000137185.13	ZSCAN9	chr6	+	28230335	28230488	28227689	28227837	28232561	28233466	0.00744611	-0.2445
41816	ENSG00000132694.19	ARHGEF11	chr1	-	156971696	156971816	156969997	156970043	156976982	156977054	0.0233259	-0.2445
69512	ENSG00000085644.14	ZNF213	chr16	+	3138974	3139098	3138417	3138541	3140688	3141532	0.00190443	-0.244
20433	ENSG00000025434.19	NR1H3	chr11	+	47257995	47258165	47257622	47257735	47259790	47259823	0.0238245	-0.2415
86198	ENSG00000183077.16	AFMID	chr17	+	78205439	78205518	78202702	78202751	78205945	78206050	0.00361116	-0.2415
67819	ENSG00000072518.22	MARK2	chr11	+	63903985	63904147	63903060	63903158	63904785	63905043	0.00105702	-0.2405
70735	ENSG00000142208.18	AKT1	chr14	-	104793126	104794261	104792597	104792722	104795010	104795044	0.00889731	-0.239
20581	ENSG00000074964.17	ARHGEF10L	chr1	+	17634547	17634562	17632320	17632466	17634834	17635016	0.0170928	-0.2385
86143	ENSG00000239779.7	WBP1	chr2	+	74459477	74459562	74458449	74458671	74459642	74459745	0.0125001	-0.238
28542	ENSG00000196378.13	ZNF34	chr8	-	144777457	144777577	144772223	144774605	144778037	144778164	0.0222346	-0.236
74415	ENSG00000140525.19	FANCI	chr15	+	89245194	89245311	89244003	89244033	89245755	89245839	0.0144076	-0.2355
32860	ENSG00000085382.12	HACE1	chr6	-	104780352	104780457	104777205	104777317	104784085	104784173	0.00304625	-0.2355
12077	ENSG00000149929.16	HIRIP3	chr16	-	29994647	29994843	29993639	29993808	29995102	29995217	0.00331335	-0.2355
27177	ENSG00000160766.15	GBAP1	chr1	-	155217704	155217846	155217239	155217373	155217963	155218150	0.00141678	-0.234
69318	ENSG00000077458.13	FAM76B	chr11	-	95779077	95779135	95778821	95778957	95779606	95779687	0.0020094	-0.232
8180	ENSG00000075303.13	SLC25A40	chr7	-	87860071	87860169	87858630	87858751	87860571	87860640	0.00312998	-0.2285
58891	ENSG00000137074.20	APTX	chr9	-	32988082	32988129	32987543	32987731	32989758	32989895	0.00300293	-0.2285
28204	ENSG00000173846.13	PLK3	chr1	+	44804649	44804779	44804338	44804501	44805265	44805379	0.0230537	-0.228
26161	ENSG00000028310.18	BRD9	chr5	-	868606	869119	865413	865581	869244	869404	0.00603176	-0.2265
86763	ENSG00000154889.17	MPPE1	chr18	-	11886712	11886778	11885675	11885816	11886916	11887025	0.00885581	-0.2255
88091	ENSG00000197256.11	KANK2	chr19	-	11196049	11196227	11195555	11195820	11197484	11197530	0.000645827	-0.223
12851	ENSG00000029534.21	ANK1	chr8	-	41672515	41672912	41672353	41672426	41684543	41684690	0.0181626	-0.2225
3183	ENSG00000185917.14	SETD4	chr21	-	36057383	36057477	36057108	36057204	36058815	36058924	0.00184916	-0.222
8274	ENSG00000223705.10	NSUN5P1	chr7	+	75414639	75414798	75412788	75412932	75414884	75415024	0.0105885	-0.221
23710	ENSG00000131467.12	PSME3	chr17	+	42833775	42833939	42833417	42833673	42834343	42834376	0.0140301	-0.219
70731	ENSG00000142208.18	AKT1	chr14	-	104793126	104793210	104792597	104792722	104795483	104795751	0.00261718	-0.2185
65990	ENSG00000148985.20	PGAP2	chr11	+	3823616	3823740	3822908	3822993	3823882	3823915	0.0321285	-0.218
66219	ENSG00000161813.23	LARP4	chr12	+	50416345	50416434	50412404	50412453	50427764	50427909	0.0208382	-0.2165
36825	ENSG00000206530.11	CFAP44	chr3	-	113409105	113409322	113406926	113407041	113416524	113416627	0.0161915	-0.216
70734	ENSG00000142208.18	AKT1	chr14	-	104793126	104793304	104792597	104792722	104795483	104795743	0.00253891	-0.214
61066	ENSG00000136856.18	SLC2A8	chr9	+	127397375	127397538	127397168	127397286	127399906	127400006	0.000879031	-0.214
59448	ENSG00000153094.24	BCL2L11	chr2	+	111124049	111124139	111123732	111123869	111150043	111150147	0.000974514	-0.214
45783	ENSG00000158292.7	GPR153	chr1	-	6253717	6254147	6250439	6250624	6254549	6255014	0.00100678	-0.2135
58887	ENSG00000137074.20	APTX	chr9	-	32988082	32988124	32987543	32987731	32989758	32989895	0.0145274	-0.2135
20643	ENSG00000175309.15	PHYKPL	chr5	-	178212972	178213103	178210967	178211970	178214795	178214885	0.0125338	-0.213
44844	ENSG00000168591.16	TMUB2	chr17	+	44187675	44187743	44186969	44187109	44187906	44188009	0.0152188	-0.213
35090	ENSG00000168453.16	HR	chr8	-	22116874	22117039	22116299	22116428	22118949	22119065	0.00249469	-0.2125
5936	ENSG00000090006.18	LTBP4	chr19	+	40622949	40623021	40619346	40619493	40623603	40623732	0.0194089	-0.2105
54618	ENSG00000088387.21	DOCK9	chr13	-	98825871	98825940	98824397	98824504	98826829	98826887	0.00447266	-0.208
49222	ENSG00000131697.18	NPHP4	chr1	-	5865101	5865273	5864337	5864517	5866372	5866458	0.00706047	-0.2075
56843	ENSG00000167978.17	SRRM2	chr16	+	2768504	2768599	2767721	2768261	2768996	2769248	0	-0.2075
83143	ENSG00000188807.13	TMEM201	chr1	+	9611014	9611073	9610505	9610805	9611752	9611890	0.00128302	-0.207
1530	ENSG00000025708.14	TYMP	chr22	-	50529135	50529338	50527587	50527717	50529903	50529990	0.00183738	-0.2065
70733	ENSG00000142208.18	AKT1	chr14	-	104793126	104793304	104792597	104792722	104795010	104795044	0.00354176	-0.206
71076	ENSG00000160691.19	SHC1	chr1	-	154973292	154973508	154969377	154969448	154974247	154974395	0.0133015	-0.206
15051	ENSG00000204410.16	MSH5	chr6	+	31745236	31745319	31744545	31744581	31747386	31747432	0.0224089	-0.2055
61340	ENSG00000204054.14	LINC00963	chr9	+	129502909	129503139	129493418	129493595	129503325	129504456	0.0222622	-0.205
81608	ENSG00000161692.18	DBF4B	chr17	+	44732177	44732265	44730964	44731015	44734089	44734163	0.014083	-0.2045
80862	ENSG00000183060.16	LYSMD4	chr15	-	99731717	99732007	99720783	99720966	99733344	99733437	0.00687905	-0.2035
25092	ENSG00000144357.18	UBR3	chr2	+	169877493	169877637	169875790	169875949	169878524	169878574	0.00418942	-0.203
15627	ENSG00000100281.14	HMGXB4	chr22	+	35263981	35264096	35263795	35263874	35264647	35265567	0.0015235	-0.202
65656	ENSG00000185187.13	SIGIRR	chr11	-	406842	406993	405871	406538	407061	407164	0.000792545	-0.2015
27856	ENSG00000103197.18	TSC2	chr16	+	2077597	2077726	2076490	2076585	2079034	2079196	0.000170291	-0.1995
44689	ENSG00000167615.17	LENG8	chr19	+	54453545	54453656	54452650	54452752	54454429	54454682	0.00843364	-0.1995
64773	ENSG00000134815.19	DHX34	chr19	+	47376914	47376989	47376442	47376560	47377099	47377206	0.00405714	-0.199
87910	ENSG00000102125.16	TAFAZZIN	chrX	+	154414100	154414190	154413481	154413567	154420031	154420094	0.036289	-0.1985
24285	ENSG00000011638.11	LDAF1	chr16	+	21160977	21161008	21158704	21158746	21161084	21161278	0.0176868	-0.198
43245	ENSG00000174483.20	BBS1	chr11	+	66523171	66523365	66521269	66521376	66523455	66523531	0.0234636	-0.198
27291	ENSG00000143537.14	ADAM15	chr1	+	155061417	155061489	155060762	155060832	155061903	155061975	0.0359264	-0.1975
44579	ENSG00000174672.16	BRSK2	chr11	+	1447797	1447863	1445756	1445907	1449775	1449836	0.0296535	-0.196
55329	ENSG00000146067.16	FAM193B	chr5	-	177553167	177553350	177538910	177539147	177554248	177554347	0.00541826	-0.1955
112	ENSG00000182484.15	WASH6P	chrX	+	156022698	156022834	156022313	156022459	156023011	156023209	0.0310562	-0.195
63125	ENSG00000264230.9	ANXA8L1	chr10	+	46384205	46384285	46383455	46383546	46384773	46384833	0.0191039	-0.193
24982	ENSG00000076321.11	KLHL20	chr1	+	173715522	173715654	173714940	173715078	173716002	173716066	0.00659177	-0.1925
70730	ENSG00000142208.18	AKT1	chr14	-	104793126	104793210	104792597	104792722	104794118	104794191	0.0199859	-0.1925
72483	ENSG00000141956.14	PRDM15	chr21	-	41810752	41810836	41804533	41804614	41815704	41815836	0.00490069	-0.192
50538	ENSG00000117523.18	PRRC2C	chr1	+	171591151	171591204	171589368	171589605	171591586	171593258	0.00463582	-0.191
55317	ENSG00000146067.16	FAM193B	chr5	-	177531952	177532131	177531281	177531521	177532442	177532641	0.00964003	-0.191
87909	ENSG00000102125.16	TAFAZZIN	chrX	+	154414100	154414190	154413481	154413567	154419542	154419623	0.0222829	-0.189
38062	ENSG00000138802.11	SEC24B	chr4	+	109449416	109449509	109433771	109434002	109462900	109463644	0.00199757	-0.189
3699	ENSG00000124224.18	PPP4R1L	chr20	-	58286313	58286446	58272768	58272875	58309225	58309270	0.0207208	-0.1885
88093	ENSG00000197256.11	KANK2	chr19	-	11196049	11196227	11195622	11195881	11197484	11197530	0.00129241	-0.188
55318	ENSG00000146067.16	FAM193B	chr5	-	177531952	177532200	177531281	177531521	177532442	177532641	0.00758034	-0.1875
24373	ENSG00000184007.22	PTP4A2	chr1	-	31930038	31930334	31918969	31919658	31930932	31931142	0.00559719	-0.187
14970	ENSG00000140545.15	MFGE8	chr15	-	88899655	88899811	88898682	88899532	88901550	88901735	0.00927384	-0.187
57738	ENSG00000107669.19	ATE1	chr10	-	121899865	121899994	121870005	121870038	121902390	121902504	0.018049	-0.187
47929	ENSG00000223773.8	CD99P1	chrX	+	2622689	2622734	2619428	2619497	2623384	2623453	0.0294732	-0.187
70732	ENSG00000142208.18	AKT1	chr14	-	104793126	104793304	104792597	104792722	104794118	104794191	0.0227103	-0.1855
72340	ENSG00000267280.6	TBX2-AS1	chr17	-	61394621	61394738	61393457	61393747	61399238	61399370	0.00284584	-0.185
38935	ENSG00000226174.7	TEX22	chr14	+	105449358	105449409	105438671	105438739	105450057	105450106	0.0234741	-0.1845
86276	ENSG00000171298.13	GAA	chr17	+	80101810	80101925	80101586	80101625	80104554	80105132	0.000874482	-0.1835
86461	ENSG00000178927.18	CYBC1	chr17	-	82450198	82450254	82449430	82449480	82450699	82450742	0.000869568	-0.1835
7508	ENSG00000130477.16	UNC13A	chr19	-	17663531	17663567	17658061	17658269	17666649	17666704	0.00303914	-0.1835
36638	ENSG00000258674.5	ENSG00000258674	chr19	+	19532631	19532740	19527700	19527770	19535033	19535144	0.0208938	-0.1825
54286	ENSG00000133460.20	SLC2A11	chr22	+	23857420	23857531	23856871	23856991	23862103	23862202	0.00848617	-0.182
30325	ENSG00000058799.15	YIPF1	chr1	-	53889243	53889463	53888906	53888986	53889712	53889780	0.0147257	-0.1815
52876	ENSG00000141756.19	FKBP10	chr17	+	41819840	41820023	41819254	41819399	41820946	41821089	0.0131932	-0.181
1589	ENSG00000100429.18	HDAC10	chr22	-	50247691	50247776	50246874	50246966	50247889	50247948	0.0118315	-0.181
40696	ENSG00000108474.17	PIGL	chr17	+	16316680	16316712	16313546	16313614	16317774	16317908	0.00284552	-0.18
1795	ENSG00000189306.11	RRP7A	chr22	-	42518612	42518728	42518004	42518147	42519713	42519794	0.000317151	-0.179
84208	ENSG00000175061.19	SNHG29	chr17	+	16439531	16439703	16439326	16439414	16440184	16440253	0	-0.179
65759	ENSG00000177225.17	GATD1	chr11	-	770678	770903	767224	770398	771332	771426	0.0121057	-0.179
39583	ENSG00000196756.14	SNHG17	chr20	-	38422011	38422241	38421005	38421098	38426418	38426503	0.00289759	-0.179
58185	ENSG00000198948.12	MFAP3L	chr4	-	170006602	170006736	170004990	170006010	170026233	170026339	0.0109949	-0.1785
20093	ENSG00000162062.15	TEDC2	chr16	+	2460282	2460381	2460085	2460170	2460622	2460693	0.00145576	-0.178
74495	ENSG00000132950.19	ZMYM5	chr13	-	19837655	19837821	19835476	19835689	19851354	19852190	0.00722349	-0.178
39586	ENSG00000196756.14	SNHG17	chr20	-	38422086	38422241	38420591	38421098	38426418	38426503	0.0136969	-0.178
32481	ENSG00000203999.9	LINC01270	chr20	+	50311613	50311706	50298155	50298413	50311804	50312014	0.0104902	-0.1775
54619	ENSG00000088387.21	DOCK9	chr13	-	98825871	98825975	98824397	98824504	98826829	98826887	0.00581515	-0.1765
29644	ENSG00000133247.14	KMT5C	chr19	+	55342214	55342380	55341615	55342046	55342741	55342851	0.00719582	-0.176
23040	ENSG00000176155.20	CCDC57	chr17	-	82179026	82179189	82178473	82178605	82183773	82183932	0.00255759	-0.176
79436	ENSG00000110888.18	CAPRIN2	chr12	-	30733628	30733711	30731342	30731510	30734967	30735014	0.0216798	-0.176
77536	ENSG00000126456.16	IRF3	chr19	-	49664552	49664673	49663342	49663514	49665634	49665847	0.00439765	-0.1755
68504	ENSG00000186635.15	ARAP1	chr11	-	72692752	72692785	72688454	72688537	72693324	72693470	0.00598407	-0.1755
86275	ENSG00000171298.13	GAA	chr17	+	80101810	80101890	80101593	80101625	80104554	80105132	0.000941765	-0.175
86298	ENSG00000141527.18	CARD14	chr17	+	80179103	80179301	80178507	80178655	80181418	80181649	0.0112704	-0.1745
41270	ENSG00000132170.24	PPARG	chr3	+	12301520	12301849	12289110	12289134	12312379	12312453	0.016388	-0.1745
87166	ENSG00000141644.18	MBD1	chr18	-	50274185	50274353	50273563	50273863	50275128	50275245	0.0012936	-0.173
12076	ENSG00000149929.16	HIRIP3	chr16	-	29993905	29994843	29993639	29993808	29995102	29995217	0.0181299	-0.173
47239	ENSG00000118655.7	DCLRE1B	chr1	+	113906995	113907161	113905212	113905775	113908008	113908191	0.00492735	-0.172
79721	ENSG00000140299.13	BNIP2	chr15	-	59665349	59665442	59662892	59664120	59668102	59668138	0.0174527	-0.172
87164	ENSG00000141644.18	MBD1	chr18	-	50274185	50274350	50273563	50273863	50274976	50275045	0.00631137	-0.1715
10553	ENSG00000183010.17	PYCR1	chr17	-	81934652	81934745	81932383	81933376	81934925	81935147	0	-0.1705
31918	ENSG00000158850.15	B4GALT3	chr1	-	161176612	161176737	161176433	161176508	161177422	161177491	0.00152482	-0.17
50536	ENSG00000117523.18	PRRC2C	chr1	+	171589368	171589605	171588378	171588505	171591586	171593511	0.00199556	-0.17
20270	ENSG00000145332.14	KLHL8	chr4	-	87185250	87185571	87183202	87183389	87195323	87195690	0.00345455	-0.169
54858	ENSG00000152601.18	MBNL1	chr3	+	152446703	152446757	152445281	152445539	152447619	152447773	0.00692312	-0.1685
28045	ENSG00000224177.8	LINC00570	chr2	+	11399671	11399774	11399001	11399218	11400371	11400457	0.000688659	-0.168
57964	ENSG00000185730.8	ZNF696	chr8	+	143295378	143295470	143292971	143293065	143295739	143295812	0.0152615	-0.168
88671	ENSG00000267575.8	ENSG00000267575	chr19	+	27797753	27798176	27793430	27793650	27805604	27805811	0.0256577	-0.168
30580	ENSG00000152457.18	DCLRE1C	chr10	-	14942113	14942435	14939809	14939869	14945104	14945189	0.000449873	-0.1675
70736	ENSG00000142208.18	AKT1	chr14	-	104793126	104794261	104792597	104792722	104795483	104795751	0.00329716	-0.1675
39592	ENSG00000196756.14	SNHG17	chr20	-	38422095	38422241	38421005	38421098	38426418	38426503	0.0229153	-0.167
61699	ENSG00000244187.8	TMEM141	chr9	+	136791625	136791777	136791367	136791424	136791946	136792030	0.00199918	-0.1665
87165	ENSG00000141644.18	MBD1	chr18	-	50274185	50274353	50273563	50273863	50274976	50275045	0.00438192	-0.166
20271	ENSG00000145332.14	KLHL8	chr4	-	87185250	87185799	87183202	87183389	87195323	87195690	0.00346851	-0.1655
83699	ENSG00000132376.20	INPP5K	chr17	-	1515887	1516118	1513871	1513979	1516455	1516612	0.00381948	-0.1655
24164	ENSG00000135127.12	BICDL1	chr12	+	120072510	120072729	120071621	120071801	120080886	120081017	0.0197976	-0.1655
11175	ENSG00000137700.18	SLC37A4	chr11	-	119026602	119026688	119025966	119026080	119026936	119027095	0.00785782	-0.164
75693	ENSG00000152061.24	RABGAP1L	chr1	+	174988640	174988838	174982833	174982905	174989848	174990341	0.0125065	-0.164
84211	ENSG00000175061.19	SNHG29	chr17	+	16439580	16439703	16439077	16439414	16440184	16440253	0	-0.1635
42446	ENSG00000198715.13	GLMP	chr1	-	156294675	156294758	156294364	156294565	156295525	156295653	0.00200707	-0.1635
17075	ENSG00000214783.9	POLR2J4	chr7	-	43969731	43969861	43966263	43966395	43972629	43972691	0.0190768	-0.163
35957	ENSG00000154222.15	CC2D1B	chr1	-	52357000	52357174	52356383	52356442	52357525	52357698	0.00193155	-0.163
79632	ENSG00000163703.20	CRELD1	chr3	+	9943993	9944095	9943076	9943515	9944364	9944886	0.00205544	-0.163
72811	ENSG00000099330.9	OCEL1	chr19	+	17228802	17228915	17228253	17228309	17229008	17229215	0.00692618	-0.163
38936	ENSG00000182979.18	MTA1	chr14	+	105449358	105449409	105445417	105445511	105450057	105450184	0.00763062	-0.163
20121	ENSG00000087266.17	SH3BP2	chr4	+	2829492	2830147	2827605	2827674	2831570	2831679	0.0100102	-0.163
9684	ENSG00000068028.18	RASSF1	chr3	-	50337904	50338011	50332049	50332154	50340555	50340830	0.00631787	-0.163
74337	ENSG00000118900.15	UBN1	chr16	+	4877384	4877474	4876870	4877111	4880082	4880445	0.0127996	-0.1615
81389	ENSG00000118894.15	EEF2KMT	chr16	-	5091793	5091895	5090083	5090565	5095451	5095514	0.00120916	-0.1605
4747	ENSG00000101224.18	CDC25B	chr20	+	3800742	3800865	3800461	3800498	3800970	3801093	0	-0.16
40026	ENSG00000288701.1	PRRC2B	chr9	+	131494404	131494486	131492168	131492260	131495739	131500171	0.00056471	-0.16
66812	ENSG00000204839.9	MROH6	chr8	-	143568551	143568719	143567785	143567888	143569440	143569614	0.0398724	-0.16
58113	ENSG00000181135.16	ZNF707	chr8	+	143684623	143684755	143684472	143684542	143689203	143689301	0.0107217	-0.1595
30889	ENSG00000094631.21	HDAC6	chrX	+	48818219	48818412	48818040	48818109	48820105	48820180	0.00433738	-0.159
39793	ENSG00000092758.18	COL9A3	chr20	+	62836186	62836333	62835920	62835953	62836477	62836532	0.0105475	-0.159
51368	ENSG00000151092.18	NGLY1	chr3	-	25720129	25720191	25719274	25719635	25729132	25729318	0.0155418	-0.159
10683	ENSG00000161677.12	JOSD2	chr19	-	50507573	50507699	50506377	50506572	50511116	50511162	0.00495009	-0.1585
9418	ENSG00000177192.14	PUS1	chr12	+	131929734	131929796	131929281	131929380	131929906	131930135	0.0144688	-0.158
15894	ENSG00000115325.14	DOK1	chr2	+	74554793	74554859	74549070	74549172	74555153	74555387	0.0170617	-0.158
29465	ENSG00000171469.11	ZNF561	chr19	-	9620915	9621049	9619431	9619582	9621161	9621205	0.00452089	-0.1565
2753	ENSG00000070371.16	CLTCL1	chr22	-	19187557	19187728	19183389	19183611	19187980	19188091	0.020047	-0.156
9685	ENSG00000068028.18	RASSF1	chr3	-	50337904	50338023	50332049	50332154	50340555	50340841	0.0218142	-0.156
43546	ENSG00000185485.14	SDHAP1	chr3	-	195984491	195984737	195984111	195984276	195985626	195985789	0.00465063	-0.1555
84347	ENSG00000265750.1	ENSG00000265750	chr18	-	24160777	24160877	24159508	24159828	24161896	24162211	0.00410762	-0.154
87593	ENSG00000099622.14	CIRBP	chr19	+	1273493	1273715	1271980	1272051	1274306	1274440	0.028338	-0.154
3496	ENSG00000275895.7	U2AF1L5	chr21	-	6493043	6493110	6492130	6492197	6495992	6496080	0.0261847	-0.154
71077	ENSG00000160691.19	SHC1	chr1	-	154973292	154973508	154970031	154970199	154974247	154974395	0.0103276	-0.1535
38218	ENSG00000164733.22	CTSB	chr8	-	11864375	11864483	11853328	11853479	11867253	11867530	0.0244018	-0.1535
49008	ENSG00000166965.13	RCCD1	chr15	+	90955799	90955883	90954883	90954948	90956611	90957503	0.00372043	-0.153
26653	ENSG00000121753.13	ADGRB2	chr1	-	31735182	31735281	31732971	31733143	31735579	31735665	0.00490387	-0.153
52873	ENSG00000141756.19	FKBP10	chr17	+	41819840	41820023	41818381	41818527	41820268	41820461	0.0166319	-0.1525
27855	ENSG00000103197.18	TSC2	chr16	+	2077597	2077726	2076490	2076585	2079031	2079196	0.000970881	-0.152
25410	ENSG00000137312.15	FLOT1	chr6	-	30741613	30741704	30741189	30741333	30742146	30742203	0.000653151	-0.1515
58028	ENSG00000104529.19	EEF1D	chr8	-	143590607	143590729	143589510	143590081	143597347	143597415	0.0210201	-0.1515
16695	ENSG00000204344.16	STK19	chr6	+	31972620	31972919	31972351	31972511	31978902	31978998	0.0162473	-0.1515
38212	ENSG00000164733.22	CTSB	chr8	-	11864375	11864463	11853328	11853479	11867253	11867391	0.0231804	-0.151
65419	ENSG00000137497.19	NUMA1	chr11	-	72012400	72012442	72010785	72010854	72012894	72016260	0.00530097	-0.15
56349	ENSG00000181396.13	OGFOD3	chr17	-	82394330	82394543	82392009	82392534	82398195	82398319	0.0158935	-0.15
47262	ENSG00000138031.15	ADCY3	chr2	-	24820383	24820451	24819368	24820114	24820723	24820796	0.0057707	-0.148
27266	ENSG00000143537.14	ADAM15	chr1	+	155055701	155055852	155054313	155054506	155056079	155056146	0.00583358	-0.147
48452	ENSG00000136710.10	CCDC115	chr2	-	130339559	130339762	130338242	130339232	130340907	130341039	0.0164755	-0.1465
78210	ENSG00000099814.17	CEP170B	chr14	+	104868423	104868555	104865267	104865513	104876255	104876345	0.00155346	-0.1465
73428	ENSG00000109180.15	OCIAD1	chr4	+	48831226	48831398	48831043	48831141	48832619	48832682	0.00616646	-0.1465
58042	ENSG00000104529.19	EEF1D	chr8	-	143590607	143590738	143588990	143590081	143597347	143597415	0.0214299	-0.146
84447	ENSG00000109083.14	IFT20	chr17	-	28332145	28332382	28331401	28331987	28335339	28335435	0.016665	-0.145
50584	ENSG00000196839.13	ADA	chr20	-	44625568	44625684	44622828	44622930	44629046	44629169	0.00286785	-0.145
58030	ENSG00000104529.19	EEF1D	chr8	-	143590607	143590735	143589694	143590081	143597347	143597415	0.0211903	-0.1445
86204	ENSG00000183077.16	AFMID	chr17	+	78205945	78206050	78190969	78191060	78206910	78207052	0.0150907	-0.1435
35174	ENSG00000122481.17	RWDD3	chr1	+	95244210	95244715	95234210	95234315	95246541	95246657	0.0164742	-0.1435
30579	ENSG00000152457.18	DCLRE1C	chr10	-	14942113	14942240	14939809	14939869	14945104	14945189	0.00480709	-0.143
86650	ENSG00000255717.8	SNHG1	chr11	-	62854887	62854970	62854518	62854551	62855132	62855216	0.00534763	-0.1425
30470	ENSG00000168517.11	HEXIM2	chr17	+	45162487	45162635	45161874	45162031	45162749	45162859	0.0108501	-0.1425
29464	ENSG00000171469.11	ZNF561	chr19	-	9620915	9620963	9619431	9619582	9621161	9621222	0.0138104	-0.142
73998	ENSG00000214941.8	ZSWIM7	chr17	-	15986799	15986892	15977726	15978163	15987265	15987368	0.0122699	-0.1415
84209	ENSG00000175061.19	SNHG29	chr17	+	16439580	16439692	16439326	16439414	16440184	16440253	0	-0.1405
8004	ENSG00000205581.11	HMGN1	chr21	-	39347378	39347483	39345829	39345958	39348291	39348339	0.0122947	-0.1405
50249	ENSG00000204120.16	GIGYF2	chr2	+	232731121	232731234	232703423	232703489	232735154	232735238	0.021	-0.1405
43547	ENSG00000185485.14	SDHAP1	chr3	-	195984593	195984737	195984111	195984276	195985626	195985789	0.00143992	-0.1385
61395	ENSG00000130707.18	ASS1	chr9	+	130450271	130450333	130444991	130445198	130452223	130452333	0.0114671	-0.1375
50906	ENSG00000137504.15	CREBZF	chr11	-	85663178	85663293	85662388	85662457	85663523	85663601	0.0177929	-0.137
73429	ENSG00000109180.15	OCIAD1	chr4	+	48831226	48831433	48831062	48831141	48832619	48832682	0.0064057	-0.1365
65789	ENSG00000177697.19	CD151	chr11	+	834529	834745	832957	833022	836062	836153	0.0193876	-0.136
9660	ENSG00000180776.16	ZDHHC20	chr13	-	21381900	21381945	21381433	21381549	21382919	21383009	0.00667249	-0.1355
68259	ENSG00000110719.10	TCIRG1	chr11	+	68042945	68043031	68042642	68042863	68043570	68043653	0.0257584	-0.1355
69398	ENSG00000149231.16	CCDC82	chr11	-	96389364	96389523	96387529	96387613	96389843	96389891	0.012726	-0.1355
38339	ENSG00000204371.11	EHMT2	chr6	-	31888968	31889070	31888598	31888747	31889227	31889342	0.000935283	-0.135
35956	ENSG00000154222.15	CC2D1B	chr1	-	52357000	52357126	52356383	52356442	52357525	52357698	0.00198674	-0.135
87028	ENSG00000151445.16	VIPAS39	chr14	-	77457094	77457365	77454009	77454102	77457494	77457561	0.00699905	-0.135
35171	ENSG00000122481.17	RWDD3	chr1	+	95244210	95244698	95234209	95234315	95246541	95246657	0.0165146	-0.1345
38216	ENSG00000164733.22	CTSB	chr8	-	11864375	11864463	11861299	11861479	11868000	11868040	0.0174157	-0.1345
38332	ENSG00000162885.14	B3GALNT2	chr1	-	235496185	235496308	235494680	235494828	235504140	235504422	0.0147355	-0.1345
33910	ENSG00000076864.21	RAP1GAP	chr1	-	21601683	21601797	21599493	21599617	21602803	21602913	0.00556009	-0.134
33554	ENSG00000272030.1	ENSG00000272030	chr1	-	153633035	153633157	153632033	153632240	153633957	153634110	0.0184663	-0.133
88116	ENSG00000205517.13	RGL3	chr19	-	11394605	11394678	11394063	11394520	11397243	11397358	0.0151332	-0.1325
25944	ENSG00000115825.11	PRKD3	chr2	-	37316236	37317179	37293132	37293271	37324680	37324833	0.000649917	-0.1315
37486	ENSG00000109065.12	NAT9	chr17	-	74773865	74774055	74773575	74773688	74775621	74775707	0.0035865	-0.1315
47809	ENSG00000174669.12	SLC29A2	chr11	-	66371243	66371325	66369368	66369532	66371562	66371611	0.000979573	-0.1315
68551	ENSG00000171631.16	P2RY6	chr11	+	73295729	73295815	73272306	73272466	73296484	73296540	0.0365155	-0.1315
3592	ENSG00000101187.16	SLCO4A1	chr20	+	62668154	62668184	62667740	62667910	62668476	62668541	0.000251832	-0.131
40726	ENSG00000135297.17	MTO1	chr6	+	73481000	73481116	73480674	73480805	73482039	73482244	0.042433	-0.1305
35136	ENSG00000058673.17	ZC3H11A	chr1	+	203796450	203796607	203795659	203795794	203801574	203803016	0.0256276	-0.13
86205	ENSG00000183077.16	AFMID	chr17	+	78205945	78206050	78202702	78202751	78206910	78207052	0.00878827	-0.13
33725	ENSG00000163138.19	PACRGL	chr4	+	20718815	20718976	20713431	20713539	20724807	20724879	0.0103828	-0.129
27268	ENSG00000143537.14	ADAM15	chr1	+	155055786	155055852	155054313	155054506	155056079	155056249	0.0067377	-0.129
10682	ENSG00000161677.12	JOSD2	chr19	-	50507573	50507699	50506377	50506572	50510285	50510445	0.0172457	-0.128
58114	ENSG00000181135.16	ZNF707	chr8	+	143684623	143684755	143684472	143684542	143690056	143690123	0.0136715	-0.1275
4127	ENSG00000101084.19	RAB5IF	chr20	+	36607889	36608000	36607714	36607818	36609600	36609730	0	-0.127
64850	ENSG00000136840.19	ST6GALNAC4	chr9	-	127916407	127916494	127914655	127914841	127916825	127917018	0.000884252	-0.127
63480	ENSG00000137185.13	ZSCAN9	chr6	+	28230401	28230488	28227689	28227837	28232561	28233015	0.0145704	-0.1265
1355	ENSG00000046651.16	OFD1	chrX	+	13736107	13736296	13735247	13735346	13736655	13736678	0.0149555	-0.126
81160	ENSG00000008710.20	PKD1	chr16	-	2099643	2099770	2097727	2097984	2099860	2099893	0.0214599	-0.1255
62799	ENSG00000150093.20	ITGB1	chr10	-	32935894	32936081	32935491	32935558	32957758	32957894	0.0158892	-0.125
87541	ENSG00000198858.10	R3HDM4	chr19	-	901419	901546	900828	900952	901975	902434	0.0160491	-0.125
29509	ENSG00000135749.19	PCNX2	chr1	-	233262044	233262165	233261284	233261321	233262957	233263163	0.0235578	-0.1245
87594	ENSG00000099622.14	CIRBP	chr19	+	1273600	1273715	1271980	1272051	1274306	1274440	0.0286616	-0.124
84446	ENSG00000109083.14	IFT20	chr17	-	28332145	28332181	28331602	28331987	28335339	28335439	0.0172016	-0.124
2754	ENSG00000070371.16	CLTCL1	chr22	-	19187980	19188091	19183389	19183611	19191303	19191435	0.0155226	-0.123
81931	ENSG00000103502.14	CDIPT	chr16	-	29862585	29862635	29861105	29861259	29862814	29863276	0.00984416	-0.1225
51367	ENSG00000151092.18	NGLY1	chr3	-	25720013	25720191	25718943	25719635	25729132	25729318	0.0146706	-0.122
68446	ENSG00000172890.13	NADSYN1	chr11	+	71480218	71480274	71478394	71478469	71480754	71480879	0.0123346	-0.122
44818	ENSG00000167470.14	MIDN	chr19	+	1253953	1254082	1251838	1251901	1254166	1254478	0.0014157	-0.121
51554	ENSG00000153560.12	UBP1	chr3	-	33396744	33396878	33396161	33396280	33397044	33397135	0.016117	-0.121
65363	ENSG00000148396.19	SEC16A	chr9	-	136445644	136445719	136445051	136445111	136446854	136446949	0.018219	-0.121
8830	ENSG00000251322.10	SHANK3	chr22	+	50711614	50711638	50705375	50706152	50714916	50715047	0.0189704	-0.1205
16694	ENSG00000204344.16	STK19	chr6	+	31972620	31972757	31971868	31972511	31978902	31978998	0.0141626	-0.1195
83348	ENSG00000153786.13	ZDHHC7	chr16	-	84988762	84988873	84981869	84981994	84990303	84990635	0.00255622	-0.119
16082	ENSG00000236810.7	ELOA-AS1	chr1	-	23771701	23771883	23760812	23761151	23772110	23772694	0.0303842	-0.119
58032	ENSG00000104529.19	EEF1D	chr8	-	143590607	143590738	143586728	143586852	143592714	143592893	0.0444405	-0.119
55314	ENSG00000146067.16	FAM193B	chr5	-	177523158	177523265	177521973	177522071	177523956	177524032	0.000195502	-0.1185
44280	ENSG00000177728.17	TMEM94	chr17	+	75491690	75491852	75491376	75491455	75492473	75492789	0.0202652	-0.1185
68260	ENSG00000110719.10	TCIRG1	chr11	+	68042945	68043497	68042642	68042863	68043570	68043590	0.0244206	-0.118
67169	ENSG00000154845.16	PPP4R1	chr18	-	9562921	9563046	9561979	9562075	9563377	9563550	0.00232383	-0.118
48184	ENSG00000119523.10	ALG2	chr9	-	99220978	99221137	99216425	99218836	99221546	99221942	0.0097984	-0.1175
14691	ENSG00000145730.21	PAM	chr5	+	103025133	103025334	103019789	103019843	103028184	103028238	0.00492339	-0.117
22041	ENSG00000116213.16	WRAP73	chr1	-	3635159	3635294	3634996	3635074	3635943	3636030	0.00610751	-0.117
13957	ENSG00000131503.21	ANKHD1	chr5	+	140496519	140497278	140486957	140487060	140504820	140504966	0.0173095	-0.1165
62801	ENSG00000150093.20	ITGB1	chr10	-	32936241	32936423	32935491	32935558	32953592	32953809	0.0133599	-0.116
49616	ENSG00000272410.5	ENSG00000272410	chr3	+	10278663	10278760	10278278	10278462	10278884	10279034	0.0275948	-0.116
86241	ENSG00000171302.17	CANT1	chr17	-	78998147	78998286	78997839	78997963	79009663	79009778	0.04096	-0.116
61265	ENSG00000286112.1	ENSG00000286112	chr9	-	128847432	128847643	128845352	128845411	128881896	128881931	0.0189111	-0.116
40721	ENSG00000135297.17	MTO1	chr6	+	73480292	73480367	73479935	73480126	73480674	73480805	0.00248271	-0.1155
67586	ENSG00000198176.13	TFDP1	chr13	+	113637619	113637896	113636533	113636700	113640119	113640310	0.0014889	-0.115
87623	ENSG00000185761.11	ADAMTSL5	chr19	-	1511624	1511772	1510844	1511160	1512962	1513019	0.0389874	-0.115
31051	ENSG00000136270.14	TBRG4	chr7	-	45104098	45104256	45103030	45103443	45105440	45105669	8.36165e-05	-0.1145
71657	ENSG00000181038.14	METTL23	chr17	+	76726969	76727178	76726850	76726879	76732977	76733215	0.00793848	-0.1145
57969	ENSG00000184428.13	TOP1MT	chr8	-	143332486	143332657	143331223	143331339	143334107	143334285	0.00520342	-0.1145
1615	ENSG00000073150.14	PANX2	chr22	+	50175431	50175482	50170760	50170956	50176938	50178402	0.0139716	-0.1145
60587	ENSG00000125447.18	GGA3	chr17	-	75243062	75243258	75242883	75242911	75243446	75243570	0.0127669	-0.114
22781	ENSG00000162775.17	RBM15	chr1	+	110345538	110345649	110339322	110342268	110346307	110346677	0.0269714	-0.1135
87029	ENSG00000151445.16	VIPAS39	chr14	-	77457094	77457413	77454009	77454102	77457494	77457572	0.0125489	-0.113
13203	ENSG00000105341.19	DMAC2	chr19	-	41436391	41436472	41433439	41433673	41438217	41438414	0.0197594	-0.113
80190	ENSG00000169241.19	SLC50A1	chr1	+	155137578	155137722	155136298	155136376	155137978	155138098	0.00333798	-0.1125
24783	ENSG00000161955.17	TNFSF13	chr17	+	7559067	7559297	7558292	7558375	7559845	7559893	0.00610792	-0.1125
14075	ENSG00000112983.18	BRD8	chr5	-	138168469	138168688	138167933	138168078	138169221	138169349	0.00157013	-0.1115
73458	ENSG00000189046.11	ALKBH2	chr12	-	109090008	109090207	109088188	109088512	109092506	109092787	0.0143372	-0.11
28437	ENSG00000166348.20	USP54	chr10	-	73541903	73541969	73541632	73541738	73542802	73542885	0.015308	-0.1095
65348	ENSG00000100151.16	PICK1	chr22	+	38070837	38070891	38069032	38069122	38071681	38071728	0.0235476	-0.1085
8908	ENSG00000034533.12	ASTE1	chr3	-	131015181	131015256	131013874	131014387	131016143	131016339	0.00371943	-0.108
61388	ENSG00000124067.17	SLC12A4	chr16	-	67950653	67951060	67950318	67950493	67951139	67951304	0.0157299	-0.1075
73728	ENSG00000089060.12	SLC8B1	chr12	-	113320330	113320498	113318963	113319071	113320580	113320686	0.0201661	-0.1075
48203	ENSG00000114388.14	NPRL2	chr3	-	50349664	50349828	50349385	50349494	50349930	50350022	0.00238359	-0.1075
86311	ENSG00000141527.18	CARD14	chr17	+	80201468	80201592	80198398	80198591	80201743	80201870	0.00399246	-0.107
42221	ENSG00000067141.17	NEO1	chr15	+	73293389	73293548	73289073	73289238	73298347	73298611	0.0350518	-0.107
14688	ENSG00000145730.21	PAM	chr5	+	103025130	103025334	103019789	103019843	103028184	103028238	0.00417952	-0.107
47429	ENSG00000141127.15	PRPSAP2	chr17	+	18865468	18865564	18856298	18856429	18865801	18865900	0.0120519	-0.107
21013	ENSG00000065802.12	ASB1	chr2	+	238433312	238433447	238426829	238427119	238433548	238433695	0.0265654	-0.107
32724	ENSG00000265590.10	CFAP298-TCP10L	chr21	-	32584160	32584305	32582199	32582415	32603160	32603292	0.0181521	-0.1065
18845	ENSG00000158863.22	FHIP2B	chr8	+	22089760	22089854	22089183	22089298	22094439	22094518	0.000235226	-0.106
68923	ENSG00000171204.13	TMEM126B	chr11	+	85631144	85631316	85629131	85629262	85631686	85631791	0.000410898	-0.105
40791	ENSG00000090905.19	TNRC6A	chr16	+	24778343	24778468	24777247	24777358	24789231	24791817	0.0189552	-0.1045
36786	ENSG00000119844.16	AFTPH	chr2	+	64581189	64581273	64579485	64579546	64585421	64585545	0.00333817	-0.104
66239	ENSG00000102882.12	MAPK3	chr16	-	30117136	30117285	30116893	30117003	30117669	30117784	0.00123998	-0.104
84051	ENSG00000141504.12	SAT2	chr17	-	7626942	7627044	7626706	7626793	7627142	7627226	0.00106608	-0.1035
64252	ENSG00000170906.16	NDUFA3	chr19	+	54106352	54106446	54105933	54106011	54106763	54106961	0.0206444	-0.103
82661	ENSG00000217555.13	CKLF	chr16	+	66558189	66558348	66552568	66552793	66563121	66563217	0.00816532	-0.1025
64514	ENSG00000107521.20	HPS1	chr10	-	98431130	98431291	98430570	98430670	98433982	98434091	0.0139583	-0.102
85337	ENSG00000178852.16	EFCAB13	chr17	+	47328792	47329038	47328268	47328383	47335195	47335356	0.0137206	-0.1015
73956	ENSG00000175727.14	MLXIP	chr12	+	122132291	122132383	122130843	122130933	122133347	122133987	0.0171698	-0.1015
80144	ENSG00000179151.13	EDC3	chr15	-	74676940	74677022	74674960	74675142	74695879	74695987	0.0211358	-0.101
69460	ENSG00000174851.16	YIF1A	chr11	-	66287597	66287676	66284579	66284966	66288954	66289128	0.00106597	-0.1
47645	ENSG00000127838.15	PNKD	chr2	+	218341542	218341626	218340727	218340786	218341980	218342144	0.0211756	-0.1
85448	ENSG00000108813.11	DLX4	chr17	+	49972679	49972915	49969614	49969751	49973072	49973191	0.0037831	-0.099
80949	ENSG00000144554.13	FANCD2	chr3	+	10078080	10078197	10074529	10074673	10081099	10081228	0.0208501	-0.099
45350	ENSG00000115275.15	MOGS	chr2	-	74464665	74464722	74463379	74463386	74464895	74465294	0.0118833	-0.099
50378	ENSG00000203667.10	COX20	chr1	+	244841943	244842058	244835657	244835756	244842194	244842258	0.00436433	-0.0985
82720	ENSG00000102871.16	TRADD	chr16	-	67156509	67156668	67155376	67155654	67159837	67159898	0.00834488	-0.0985
39903	ENSG00000060971.19	ACAA1	chr3	-	38126161	38126341	38125825	38125881	38126509	38126700	0.00753558	-0.098
9943	ENSG00000112759.19	SLC29A1	chr6	+	44226060	44226167	44223558	44223641	44227262	44227342	0.0357532	-0.098
51582	ENSG00000105486.14	LIG1	chr19	-	48162261	48162351	48161173	48161507	48165549	48165623	0.00181311	-0.0975
65084	ENSG00000183605.17	SFXN4	chr10	-	119161054	119161081	119160914	119160969	119162339	119162414	0.0118837	-0.097
48206	ENSG00000114388.14	NPRL2	chr3	-	50349664	50349833	50349385	50349494	50349930	50350022	0.00299128	-0.097
65785	ENSG00000177697.19	CD151	chr11	+	834457	834591	833008	833022	836062	836153	0.0179721	-0.0965
57674	ENSG00000087884.15	AAMDC	chr11	+	77841018	77841060	77821128	77821241	77842478	77842628	0.0393507	-0.0965
40239	ENSG00000130731.16	METTL26	chr16	-	634888	634956	634718	634797	635611	635774	0.00243219	-0.096
522	ENSG00000101844.18	ATG4A	chrX	+	108126792	108127094	108126076	108126187	108128780	108128852	0.00683695	-0.0955
47052	ENSG00000175193.14	PARL	chr3	-	183842297	183842384	183840569	183840640	183844230	183844274	0.0179739	-0.0955
32311	ENSG00000143801.18	PSEN2	chr1	+	226871261	226871404	226870516	226870649	226875364	226875550	0.0200317	-0.0945
2201	ENSG00000100105.18	PATZ1	chr22	-	31328786	31328924	31325803	31327309	31335691	31335863	0.0188161	-0.094
61279	ENSG00000148341.18	SH3GLB2	chr9	-	129010669	129010693	129010119	129010209	129012235	129012298	0.00627266	-0.0935
34928	ENSG00000106144.20	CASP2	chr7	+	143300379	143300440	143300203	143300294	143303783	143303933	0.0224857	-0.0935
26961	ENSG00000139178.12	C1RL	chr12	-	7108250	7108479	7101604	7102087	7109109	7109197	0.0026611	-0.093
8271	ENSG00000223705.10	NSUN5P1	chr7	+	75412788	75412932	75410361	75410460	75414884	75415023	0.0117554	-0.093
3952	ENSG00000101104.13	PABPC1L	chr20	+	44936893	44936976	44936636	44936730	44938060	44938191	0.0253039	-0.093
30963	ENSG00000158006.14	PAFAH2	chr1	-	25997447	25997621	25990726	25990863	25998024	25998055	0.0193379	-0.0925
36798	ENSG00000132763.15	MMACHC	chr1	+	45507355	45507550	45500299	45500413	45508211	45508364	0.00338555	-0.092
67912	ENSG00000110025.13	SNX15	chr11	+	65032167	65032271	65027471	65027636	65032430	65032551	0.0281558	-0.0915
64594	ENSG00000186862.20	PDZD7	chr10	-	101030511	101030684	101030061	101030384	101031072	101031144	0.00160839	-0.091
22338	ENSG00000154309.9	DISP1	chr1	+	222830928	222831042	222815063	222815078	222835118	222835215	0.0388945	-0.091
38019	ENSG00000157193.18	LRP8	chr1	-	53257239	53257464	53255116	53255185	53258318	53258465	0.0246767	-0.091
55315	ENSG00000146067.16	FAM193B	chr5	-	177523162	177523265	177521973	177522071	177523956	177524013	0.00363466	-0.0905
45293	ENSG00000005483.22	KMT2E	chr7	+	105108543	105108658	105107899	105107925	105108941	105109228	0.0158811	-0.09
54898	ENSG00000189339.12	SLC35E2B	chr1	-	1690975	1691393	1676377	1676846	1692448	1692724	0.0102932	-0.0895
87900	ENSG00000167775.11	CD320	chr19	-	8305030	8305805	8302776	8302980	8308148	8308300	0.00257104	-0.089
77524	ENSG00000126456.16	IRF3	chr19	-	49661449	49662328	49660712	49660828	49662424	49662617	0.000816434	-0.089
87542	ENSG00000198858.10	R3HDM4	chr19	-	901421	901546	900828	900952	901975	902067	0.0191466	-0.089
42186	ENSG00000131389.18	SLC6A6	chr3	+	14468087	14468212	14467852	14467956	14472204	14472317	0.0176067	-0.089
15337	ENSG00000134058.12	CDK7	chr5	+	69255459	69255528	69252417	69252451	69258042	69258153	0.0339889	-0.089
72539	ENSG00000153179.13	RASSF3	chr12	+	64688215	64688453	64684786	64684894	64691469	64691579	0.0171923	-0.0885
26968	ENSG00000148356.15	LRSAM1	chr9	+	127473800	127473931	127462251	127462373	127478933	127478963	0.00640474	-0.088
65787	ENSG00000177697.19	CD151	chr11	+	834529	834591	832951	833022	836062	836153	0.0104666	-0.088
61387	ENSG00000124067.17	SLC12A4	chr16	-	67950653	67950711	67950318	67950493	67951139	67951304	0.0183228	-0.0875
57653	ENSG00000132294.15	EFR3A	chr8	+	132000768	132000998	131996389	131996497	132001758	132001807	0.0240596	-0.087
80241	ENSG00000165948.11	IFI27L1	chr14	+	94097494	94097678	94096855	94096965	94100738	94100771	0.0427915	-0.087
61416	ENSG00000107164.16	FUBP3	chr9	+	130634666	130634738	130632201	130632278	130635998	130636126	0.00332536	-0.0855
10185	ENSG00000141503.17	MINK1	chr17	+	4892401	4892512	4892148	4892234	4892655	4892768	0.00393487	-0.0855
25230	ENSG00000173442.13	EHBP1L1	chr11	+	65583591	65583765	65581210	65581251	65584240	65584398	0.00760251	-0.0855
37366	ENSG00000137955.16	RABGGTB	chr1	+	75786699	75786797	75786227	75786274	75787496	75787604	0.00809076	-0.0855
54517	ENSG00000197555.10	SIPA1L1	chr14	+	71704720	71704783	71702380	71702505	71705221	71705340	0.0148604	-0.0855
15542	ENSG00000205937.12	RNPS1	chr16	-	2266109	2266216	2264572	2264760	2267574	2267852	0.0252652	-0.0855
5125	ENSG00000213799.13	ZNF845	chr19	+	53340823	53340925	53333748	53333792	53341234	53341322	0.0212417	-0.085
12522	ENSG00000160685.14	ZBTB7B	chr1	+	155014014	155014093	155002844	155002943	155014654	155014719	0.000241099	-0.0845
81932	ENSG00000103502.14	CDIPT	chr16	-	29862585	29862720	29861105	29861259	29862814	29862865	0.0098747	-0.0845
8883	ENSG00000138629.16	UBL7	chr15	-	74448477	74448558	74445976	74446227	74449185	74449311	0.0234199	-0.0845
80813	ENSG00000103852.13	TTC23	chr15	-	99234987	99235080	99228532	99228732	99241364	99241559	0.00678077	-0.084
75322	ENSG00000140995.17	DEF8	chr16	+	89949416	89949513	89948730	89948814	89954242	89954376	0.0030462	-0.084
26898	ENSG00000160796.18	NBEAL2	chr3	+	46992474	46992555	46991839	46991946	46993936	46994020	0.0038295	-0.0835
25309	ENSG00000023330.15	ALAS1	chr3	+	52198671	52198848	52198093	52198255	52199209	52199440	0.0130607	-0.0825
73431	ENSG00000109180.15	OCIAD1	chr4	+	48831226	48831496	48831062	48831141	48832619	48832682	0.00818985	-0.0825
20180	ENSG00000109685.19	NSD2	chr4	+	1942338	1942432	1939653	1939778	1951071	1951203	0.0203419	-0.0825
41846	ENSG00000068097.16	HEATR6	chr17	-	60075704	60075833	60073745	60073886	60076129	60076237	0.0167827	-0.082
82644	ENSG00000166548.17	TK2	chr16	-	66536963	66537017	66531379	66531469	66541878	66541953	0.0200573	-0.082
20524	ENSG00000170852.12	KBTBD2	chr7	-	32879434	32879942	32874991	32875157	32891535	32891760	0.0245448	-0.0815
30309	ENSG00000119596.18	YLPM1	chr14	+	74797579	74799697	74781333	74782325	74802555	74802676	0.0224699	-0.081
73967	ENSG00000125089.18	SH3TC1	chr4	+	8232706	8233065	8231975	8232156	8233362	8233513	0.00933933	-0.081
86061	ENSG00000123136.15	DDX39A	chr19	-	14410420	14410605	14409741	14410334	14410988	14411172	0	-0.0805
86646	ENSG00000255717.8	SNHG1	chr11	-	62854887	62854938	62853551	62854551	62855132	62855208	0.00536892	-0.0805
61733	ENSG00000148362.11	PAXX	chr9	+	136992924	136992974	136992639	136992700	136993052	136993243	0.0149194	-0.0805
2731	ENSG00000185838.14	GNB1L	chr22	-	19820597	19820723	19812284	19812447	19821227	19821375	0.013365	-0.0805
78151	ENSG00000100711.14	ZFYVE21	chr14	+	103729792	103729846	103729090	103729182	103732619	103732762	0.01397	-0.0805
64577	ENSG00000055950.17	MRPL43	chr10	-	100984033	100984074	100983754	100983817	100986748	100986975	0.0203782	-0.08
60617	ENSG00000077238.14	IL4R	chr16	+	27341069	27341313	27340185	27340273	27342120	27342154	0.0109901	-0.08
65610	ENSG00000007866.22	TEAD3	chr6	-	35480311	35480374	35479304	35479316	35484559	35484624	0.0195698	-0.08
85820	ENSG00000123737.13	EXOSC9	chr4	+	121816143	121816194	121813865	121814047	121816368	121816447	0.01577	-0.08
25857	ENSG00000188313.13	PLSCR1	chr3	-	146536539	146536565	146533469	146533550	146544466	146544530	0.0125148	-0.0785
88046	ENSG00000213339.9	QTRT1	chr19	+	10707465	10707615	10707301	10707380	10712160	10712628	0.01513	-0.0785
43806	ENSG00000131037.15	EPS8L1	chr19	+	55083766	55084642	55083615	55083644	55085840	55085892	0.00375674	-0.078
42901	ENSG00000243789.11	JMJD7	chr15	+	41828393	41828501	41828106	41828188	41834739	41834893	0.0218075	-0.078
53393	ENSG00000106077.19	ABHD11	chr7	-	73737875	73738072	73737567	73737735	73738327	73738463	0.000771675	-0.0775
56873	ENSG00000227500.10	SCAMP4	chr19	+	1918888	1918990	1918126	1918283	1923069	1923187	0.0121538	-0.077
28013	ENSG00000173960.14	UBXN2A	chr2	+	23968918	23969035	23958300	23958355	23971275	23971414	0.0177592	-0.077
23929	ENSG00000149150.9	SLC43A1	chr11	-	57515099	57515201	57513957	57514124	57515443	57515686	0.0228882	-0.077
55545	ENSG00000111711.10	GOLT1B	chr12	+	21507943	21508109	21506884	21506976	21508382	21508561	0.0132683	-0.0765
66795	ENSG00000149100.13	EIF3M	chr11	+	32588593	32588732	32583797	32583929	32589546	32589641	0.00591631	-0.076
88213	ENSG00000037757.14	MRI1	chr19	+	13765953	13766065	13764870	13765109	13768358	13768680	0.0165826	-0.0755
69900	ENSG00000133056.14	PIK3C2B	chr1	-	204489815	204489931	204468869	204469886	204494355	204494701	0.0330757	-0.0755
20441	ENSG00000025434.19	NR1H3	chr11	+	47259360	47259606	47259179	47259259	47259790	47259823	0.00224101	-0.075
22339	ENSG00000154309.9	DISP1	chr1	+	222830928	222831042	222823883	222823945	222835118	222835215	0.0248219	-0.0745
32806	ENSG00000103067.14	ESRP2	chr16	-	68232370	68232503	68232245	68232288	68232576	68232687	0.00755566	-0.074
5756	ENSG00000167384.11	ZNF180	chr19	-	44484649	44484776	44484360	44484435	44497283	44497377	0.0194878	-0.074
18860	ENSG00000180376.17	CCDC66	chr3	+	56561256	56561378	56559568	56559594	56563683	56564125	0.00436834	-0.0735
76316	ENSG00000100889.12	PCK2	chr14	+	24099994	24100213	24099557	24099720	24102752	24102830	0.0139918	-0.0735
22083	ENSG00000135365.17	PHF21A	chr11	-	45935120	45935246	45932580	45934225	45935635	45935739	0.00152614	-0.073
811	ENSG00000001497.18	LAS1L	chrX	-	65524563	65524614	65524055	65524262	65524964	65525050	0.00336327	-0.073
8884	ENSG00000138629.16	UBL7	chr15	-	74448477	74448600	74445976	74446227	74449185	74449353	0.0212555	-0.073
64395	ENSG00000013374.17	NUB1	chr7	+	151374096	151374243	151368734	151368887	151375847	151375943	0.00409418	-0.0725
51818	ENSG00000164291.17	ARSK	chr5	+	95580891	95580942	95567889	95568049	95582915	95583198	0.0125865	-0.072
88488	ENSG00000105676.14	ARMC6	chr19	+	19037551	19037707	19033584	19033930	19042710	19042877	0.00710759	-0.072
74335	ENSG00000118900.15	UBN1	chr16	+	4871154	4871301	4870843	4870972	4872883	4872934	0.0118412	-0.072
48994	ENSG00000003393.16	ALS2	chr2	-	201719985	201720128	201718076	201718210	201723042	201723120	0.0240549	-0.0715
59149	ENSG00000261832.6	ENSG00000261832	chr16	-	28487661	28487741	28487455	28487541	28488590	28488662	0.00689904	-0.071
18817	ENSG00000070610.14	GBA2	chr9	-	35741671	35741890	35740824	35741064	35744296	35744412	0.031145	-0.071
73427	ENSG00000109180.15	OCIAD1	chr4	+	48831226	48831249	48831062	48831141	48832619	48832682	0.0147381	-0.0705
5450	ENSG00000105538.10	RASIP1	chr19	-	48726784	48726888	48724716	48724960	48727006	48727158	0.0126448	-0.07
88215	ENSG00000037757.14	MRI1	chr19	+	13765953	13766129	13764870	13765109	13768358	13768557	0.017447	-0.07
20181	ENSG00000109685.19	NSD2	chr4	+	1942338	1942565	1939653	1939778	1951071	1951203	0.0367061	-0.07
73721	ENSG00000186815.13	TPCN1	chr12	+	113284717	113284771	113284580	113284637	113285888	113285961	0.00439366	-0.0695
22082	ENSG00000135365.17	PHF21A	chr11	-	45935120	45935157	45933830	45934225	45935635	45935739	0.0064889	-0.0695
68921	ENSG00000171204.13	TMEM126B	chr11	+	85631144	85631316	85628572	85628688	85631686	85631791	0.0205299	-0.0695
82323	ENSG00000198931.11	APRT	chr16	-	88810422	88810556	88810069	88810148	88811549	88811656	0.000141918	-0.0685
66240	ENSG00000102882.12	MAPK3	chr16	-	30117153	30117285	30116836	30117003	30117669	30117784	0.00121221	-0.0685
60586	ENSG00000125447.18	GGA3	chr17	-	75243062	75243166	75242830	75242911	75243446	75243570	0.0151475	-0.0685
35612	ENSG00000103248.19	MTHFSD	chr16	-	86548034	86548111	86546558	86546649	86548463	86548577	0.0350746	-0.068
86639	ENSG00000255717.8	SNHG1	chr11	-	62854017	62854064	62853551	62853833	62854518	62854551	0.000186721	-0.0675
31660	ENSG00000163539.18	CLASP2	chr3	-	33559124	33559175	33551251	33551395	33559306	33559385	0.013119	-0.0675
63786	ENSG00000176986.16	SEC24C	chr10	+	73746629	73746716	73744390	73744437	73746804	73747004	0.0201445	-0.0675
69320	ENSG00000077458.13	FAM76B	chr11	-	95788858	95788947	95788498	95788563	95789391	95789768	0.0269017	-0.0675
80812	ENSG00000103852.13	TTC23	chr15	-	99234987	99235078	99228552	99228732	99241364	99241559	0.00815123	-0.067
75324	ENSG00000140995.17	DEF8	chr16	+	89949416	89949638	89948774	89948814	89954242	89954376	0.00244559	-0.067
62798	ENSG00000150093.20	ITGB1	chr10	-	32935894	32936081	32935491	32935558	32953592	32953809	0.0236258	-0.067
40193	ENSG00000197961.12	ZNF121	chr19	-	9584185	9584348	9569001	9569082	9584460	9584497	0.0172012	-0.067
53602	ENSG00000168763.16	CNNM3	chr2	+	96826832	96826982	96825057	96825201	96827730	96827900	0.0150922	-0.0665
86752	ENSG00000154864.14	PIEZO2	chr18	-	10801389	10801428	10800336	10800475	10803874	10803994	0.021472	-0.066
75906	ENSG00000169062.15	UPF3A	chr13	+	114298839	114299000	114291604	114291792	114301730	114301756	0.0111481	-0.0655
69678	ENSG00000110721.12	CHKA	chr11	-	68061492	68061830	68053514	68054047	68061952	68062034	0.00146305	-0.065
71784	ENSG00000110881.12	ASIC1	chr12	+	50076967	50077060	50059886	50059954	50077212	50077363	0.0259029	-0.065
28518	ENSG00000115380.20	EFEMP1	chr2	-	55922898	55922939	55922359	55922447	55923710	55923782	0.00507661	-0.065
21014	ENSG00000065802.12	ASB1	chr2	+	238433312	238433447	238426829	238427119	238433553	238433695	0.0196694	-0.0645
25800	ENSG00000109654.16	TRIM2	chr4	+	153281464	153281565	153275892	153276130	153292981	153293133	0.00950533	-0.0645
68510	ENSG00000186635.15	ARAP1	chr11	-	72711020	72711141	72710384	72710587	72711429	72711499	0.00456653	-0.0645
70325	ENSG00000084234.18	APLP2	chr11	+	130123611	130123779	130122304	130122513	130126699	130126830	0.00778005	-0.0645
88407	ENSG00000130517.14	PGPEP1	chr19	+	18348947	18349068	18342858	18342911	18355894	18356011	0.0159724	-0.0645
49411	ENSG00000197713.15	RPE	chr2	+	210016203	210016257	210015972	210016112	210016506	210016597	0.00570646	-0.064
82312	ENSG00000166971.17	AKTIP	chr16	-	53494838	53494955	53494516	53494605	53495072	53495173	0.0087144	-0.064
50508	ENSG00000093000.19	NUP50	chr22	+	45170987	45171177	45168165	45168246	45171599	45171683	0.00388608	-0.063
56718	ENSG00000125744.12	RTN2	chr19	-	45489345	45489553	45488759	45488986	45493159	45493267	0.0162482	-0.063
75769	ENSG00000213995.12	NAXD	chr13	+	110637128	110637249	110635467	110635588	110638377	110639973	0.0220627	-0.0625
83889	ENSG00000108515.18	ENO3	chr17	+	4953050	4953109	4952794	4952890	4953271	4953341	0.00034882	-0.062
44401	ENSG00000127586.17	CHTF18	chr16	+	792438	792590	790524	792367	792717	792811	0.0162102	-0.062
58036	ENSG00000104529.19	EEF1D	chr8	-	143590607	143590738	143586728	143586852	143597347	143597415	0.0263995	-0.0615
163	ENSG00000172534.14	HCFC1	chrX	-	153958568	153958766	153958024	153958249	153959330	153959491	0.00193466	-0.0615
17231	ENSG00000256053.9	COA8	chr14	+	103574106	103574170	103571622	103571820	103587273	103587364	0.00143971	-0.0615
38041	ENSG00000157193.18	LRP8	chr1	-	53280586	53280715	53271226	53271346	53289566	53289689	0.00919255	-0.0615
77540	ENSG00000126456.16	IRF3	chr19	-	49664673	49664950	49663342	49663514	49665634	49665779	0.00278543	-0.061
5655	ENSG00000125746.18	EML2	chr19	-	45621482	45621637	45620811	45621332	45624718	45624782	0.00502537	-0.061
22507	ENSG00000142327.13	RNPEPL1	chr2	+	240574112	240574348	240573774	240573891	240574514	240574628	0.0352823	-0.061
2642	ENSG00000099949.21	LZTR1	chr22	+	20988788	20988872	20988009	20988118	20989624	20989675	0.0091653	-0.0605
85667	ENSG00000141376.23	BCAS3	chr17	+	61354361	61354502	61084466	61084564	61368326	61368494	0.0275238	-0.06
81370	ENSG00000103174.13	NAGPA	chr16	-	5027277	5027379	5027134	5027198	5027845	5027893	0.0165806	-0.0595
72016	ENSG00000172819.17	RARG	chr12	-	53215645	53215794	53215292	53215434	53219949	53220259	0.00560287	-0.0595
34308	ENSG00000171574.18	ZNF584	chr19	+	58415818	58415940	58415523	58415646	58416810	58417091	0.0153285	-0.0595
38561	ENSG00000132330.18	SCLY	chr2	+	238093860	238093944	238091217	238091254	238094419	238094522	0.0244609	-0.0595
33578	ENSG00000142002.18	DPP9	chr19	-	4722194	4722304	4719850	4719941	4722498	4722551	0.0031136	-0.059
54749	ENSG00000117640.18	MTFR1L	chr1	+	25823237	25823323	25823018	25823128	25823643	25823748	0.00129963	-0.059
41862	ENSG00000130713.17	EXOSC2	chr9	+	130698161	130698251	130697581	130697627	130699328	130699394	0.00326249	-0.0585
65688	ENSG00000174775.18	HRAS	chr11	-	533276	533353	532630	532755	533452	533612	0.00249904	-0.0585
33819	ENSG00000135837.16	CEP350	chr1	+	180052223	180052316	180048535	180048705	180052969	180053166	0.0027925	-0.058
38038	ENSG00000157193.18	LRP8	chr1	-	53275630	53275753	53271226	53271346	53289566	53289689	0.0247129	-0.058
86853	ENSG00000101782.15	RIOK3	chr18	+	23467398	23467526	23466132	23466276	23473428	23473483	0.022733	-0.058
53129	ENSG00000083937.10	CHMP2B	chr3	+	87240326	87240453	87227311	87227556	87240698	87240790	0.00140858	-0.058
7680	ENSG00000106025.9	TSPAN12	chr7	-	120814004	120814247	120810462	120810570	120815728	120815803	0.00720312	-0.058
2077	ENSG00000100320.23	RBFOX2	chr22	-	35756104	35756144	35746472	35746561	35759887	35760020	0.032504	-0.058
86292	ENSG00000106133.18	NSUN5P2	chr7	-	72954358	72954479	72950057	72950196	72954624	72954717	0.00470272	-0.0575
37485	ENSG00000109065.12	NAT9	chr17	-	74773865	74773939	74773575	74773685	74775621	74775707	0.00356087	-0.057
15544	ENSG00000205937.12	RNPS1	chr16	-	2266109	2266216	2264572	2264760	2268054	2268397	0.0054599	-0.057
28771	ENSG00000170004.18	CHD3	chr17	+	7910438	7910591	7909142	7909338	7910846	7910895	0.00200104	-0.057
35619	ENSG00000085840.13	ORC1	chr1	-	52383829	52383937	52383419	52383569	52384549	52384721	0.00973877	-0.057
26543	ENSG00000177106.17	EPS8L2	chr11	+	721902	721991	721564	721691	722090	722165	0.0188114	-0.057
32171	ENSG00000160741.17	CRTC2	chr1	-	153953265	153953369	153952804	153952834	153953537	153953606	0.00453525	-0.0565
45097	ENSG00000115107.20	STEAP3	chr2	+	119239362	119239430	119223830	119223888	119245488	119245988	0.0100713	-0.0565
588	ENSG00000126953.8	TIMM8A	chrX	-	101348060	101348401	101345660	101346660	101348532	101348685	0.000511803	-0.0565
87716	ENSG00000186111.11	PIP5K1C	chr19	-	3661372	3661526	3660965	3661083	3661870	3662001	0.00181388	-0.0565
56312	ENSG00000133026.14	MYH10	chr17	-	8576642	8576831	8569719	8569812	8577235	8577338	0.028968	-0.0565
60593	ENSG00000070214.16	SLC44A1	chr9	+	105299742	105299937	105299219	105299309	105309723	105309866	0.00179557	-0.056
11776	ENSG00000258388.7	PPT2-EGFL8	chr6	+	32155029	32155183	32154463	32154777	32155687	32155783	0.0154818	-0.056
72188	ENSG00000111540.16	RAB5B	chr12	+	55979371	55979474	55974083	55974139	55986868	55987123	0.0170686	-0.056
33726	ENSG00000163138.19	PACRGL	chr4	+	20718815	20718976	20713431	20713539	20727284	20732557	0.0107913	-0.056
70646	ENSG00000126746.18	ZNF384	chr12	-	6677166	6677259	6673215	6673440	6678126	6678460	0.00277508	-0.0555
62733	ENSG00000089685.15	BIRC5	chr17	+	78222827	78222992	78216663	78216781	78223464	78223554	0.0286065	-0.0555
55610	ENSG00000116717.13	GADD45A	chr1	+	67686024	67686126	67685200	67685538	67686349	67686587	0.0131434	-0.0545
69020	ENSG00000122545.21	SEPTIN7	chr7	+	35831491	35832034	35801218	35801270	35832797	35832845	0.0277048	-0.0545
46734	ENSG00000213523.12	SRA1	chr5	-	140551981	140552184	140551060	140551169	140557146	140557272	0.00697125	-0.054
77539	ENSG00000126456.16	IRF3	chr19	-	49664673	49664846	49663187	49663514	49665634	49665847	0.0118606	-0.054
1858	ENSG00000100395.15	L3MBTL2	chr22	+	41227574	41227679	41227088	41227323	41227803	41227869	0.00114514	-0.054
20115	ENSG00000087266.17	SH3BP2	chr4	+	2809778	2809829	2793070	2793138	2820613	2820753	0.0127542	-0.054
27643	ENSG00000186283.14	TOR3A	chr1	+	179085627	179085893	179082069	179082387	179094092	179094217	0.0269038	-0.054
353	ENSG00000123728.10	RAP2C	chrX	-	132218231	132218341	132216995	132217806	132219369	132219447	0.0207744	-0.054
63484	ENSG00000159110.21	IFNAR2	chr21	+	33246256	33246482	33244950	33245074	33246717	33246890	0.00561482	-0.0535
10036	ENSG00000127990.19	SGCE	chr7	-	94644605	94644667	94628201	94628359	94655989	94656009	0.0324529	-0.0535
61107	ENSG00000160404.18	TOR2A	chr9	-	127732563	127732691	127731523	127732278	127733384	127733560	0.0146869	-0.053
50507	ENSG00000093000.19	NUP50	chr22	+	45170987	45171152	45168167	45168246	45171599	45171639	0.0043758	-0.053
50506	ENSG00000093000.19	NUP50	chr22	+	45170987	45171143	45168167	45168246	45171599	45171683	0.00458012	-0.053
81396	ENSG00000171307.19	ZDHHC16	chr10	+	97452089	97452284	97451670	97451918	97452414	97452465	0.0038192	-0.0525
49914	ENSG00000181019.13	NQO1	chr16	-	69714963	69715077	69713027	69713129	69718122	69718253	0.0208249	-0.0525
25963	ENSG00000177981.11	ASB8	chr12	-	48151564	48151665	48151200	48151305	48153367	48153525	0.0177616	-0.0525
19402	ENSG00000277791.5	PSMB3	chr17	+	38760507	38760608	38755882	38755990	38762410	38762505	0.00095186	-0.052
76054	ENSG00000106009.16	BRAT1	chr7	-	2544908	2545056	2542119	2543962	2547323	2547478	0.0041364	-0.052
10304	ENSG00000137522.18	RNF121	chr11	+	71962151	71962289	71960749	71960891	71982760	71982915	0.0194697	-0.052
26633	ENSG00000164548.12	TRA2A	chr7	-	23522120	23522432	23521706	23521840	23531788	23531980	0.0151114	-0.052
6891	ENSG00000136848.18	DAB2IP	chr9	+	121742784	121742921	121737150	121737715	121757012	121757166	0.00727868	-0.052
64394	ENSG00000013374.17	NUB1	chr7	+	151374096	151374201	151368734	151368887	151375847	151375943	0.011651	-0.051
6547	ENSG00000137817.17	PARP6	chr15	-	72253713	72253762	72253436	72253504	72254454	72254520	0.0278112	-0.051
45727	ENSG00000167964.13	RAB26	chr16	+	2151129	2151315	2149940	2150051	2151568	2151610	0.000626959	-0.0505
2229	ENSG00000184792.16	OSBP2	chr22	+	30893816	30894001	30893637	30893733	30905836	30906069	0.0016289	-0.0505
48191	ENSG00000143486.16	EIF2D	chr1	-	206599732	206599836	206599002	206599092	206600262	206600308	0.0400059	-0.0505
30917	ENSG00000137309.20	HMGA1	chr6	+	34237203	34237317	34236872	34236963	34240736	34240882	0.00312958	-0.05
12580	ENSG00000132613.16	MTSS2	chr16	-	70677791	70677899	70676880	70676978	70678251	70678339	0.0118622	-0.05
41451	ENSG00000214160.10	ALG3	chr3	-	184243790	184243996	184243531	184243630	184244600	184244721	0.000189231	-0.05
35249	ENSG00000105671.12	DDX49	chr19	+	18920833	18920909	18920579	18920703	18921662	18921748	0.0021886	-0.0495
66719	ENSG00000147439.14	BIN3	chr8	-	22622540	22622697	22621530	22621568	22623914	22624049	0.00324652	-0.0495
83868	ENSG00000141480.18	ARRB2	chr17	+	4716146	4716191	4715588	4716033	4716411	4716515	0.0138421	-0.049
28769	ENSG00000170004.18	CHD3	chr17	+	7910427	7910591	7909142	7909338	7910846	7910973	0.00137031	-0.049
78676	ENSG00000116584.21	ARHGEF2	chr1	-	155965630	155965760	155965302	155965412	155966415	155966479	0.0406089	-0.049
71783	ENSG00000110881.12	ASIC1	chr12	+	50076967	50077049	50059758	50059954	50077212	50077363	0.0492557	-0.049
16876	ENSG00000163913.14	IFT122	chr3	+	129506717	129506836	129506408	129506549	129507667	129507762	0.0176156	-0.049
35609	ENSG00000116688.18	MFN2	chr1	+	12003757	12003889	12001981	12002103	12003991	12004118	0.000237937	-0.0485
73112	ENSG00000123159.16	GIPC1	chr19	-	14482688	14483006	14480592	14480778	14491655	14491743	0.00149365	-0.0485
78479	ENSG00000134759.14	ELP2	chr18	+	36170062	36170196	36166965	36167222	36171046	36171160	0.0243035	-0.0475
67385	ENSG00000167671.12	UBXN6	chr19	-	4446282	4446413	4446048	4446197	4446499	4446719	0.00298876	-0.047
54750	ENSG00000117640.18	MTFR1L	chr1	+	25823239	25823439	25823018	25823128	25823643	25823748	0.00189516	-0.047
74493	ENSG00000197063.11	MAFG	chr17	-	81923352	81923416	81923149	81923214	81927527	81927708	0.0157703	-0.047
31904	ENSG00000106399.11	RPA3	chr7	-	7640319	7640581	7639069	7639144	7640722	7640972	0.00404753	-0.047
5294	ENSG00000039650.12	PNKP	chr19	-	49861771	49861881	49861607	49861695	49862043	49862105	0.0156742	-0.047
80462	ENSG00000225151.10	GOLGA2P7	chr15	-	84204176	84204331	84202801	84203020	84204425	84204516	0.0262827	-0.047
75532	ENSG00000185813.11	PCYT2	chr17	-	81905381	81905447	81905065	81905154	81905669	81905735	0.0027635	-0.0465
81390	ENSG00000118894.15	EEF2KMT	chr16	-	5093483	5093564	5090431	5090565	5095451	5095514	0.0152791	-0.0465
75282	ENSG00000185504.17	FAAP100	chr17	-	81546400	81546540	81545745	81545882	81546908	81547203	0.00582286	-0.0465
25458	ENSG00000148187.18	MRRF	chr9	+	122270952	122271075	122264903	122264938	122280442	122280598	0.0242521	-0.0465
27646	ENSG00000186283.14	TOR3A	chr1	+	179087910	179088089	179082069	179082387	179094092	179094121	0.0205389	-0.0465
31635	ENSG00000133895.18	MEN1	chr11	-	64805887	64806013	64805634	64805770	64806231	64806368	0.0129019	-0.046
28439	ENSG00000166348.20	USP54	chr10	-	73552665	73552783	73545537	73545672	73571420	73571513	0.0308097	-0.046
54943	ENSG00000177082.13	WDR73	chr15	-	84646689	84647023	84646183	84646348	84647889	84647954	0.0143174	-0.0455
28761	ENSG00000170004.18	CHD3	chr17	+	7895338	7895542	7894916	7895150	7897082	7897294	0.00209714	-0.045
67608	ENSG00000149476.16	TKFC	chr11	+	61341822	61341912	61341435	61341514	61342460	61342495	0.00210434	-0.045
87489	ENSG00000141759.15	TXNL4A	chr18	-	79986601	79986750	79977597	79977701	79988239	79988502	0.0101182	-0.045
53128	ENSG00000083937.10	CHMP2B	chr3	+	87240322	87240453	87227308	87227556	87240698	87240790	0.0113066	-0.045
68258	ENSG00000110719.10	TCIRG1	chr11	+	68039791	68039962	68039105	68039119	68041267	68041388	0.0220693	-0.045
11358	ENSG00000112576.13	CCND3	chr6	-	41936558	41936695	41934933	41936107	41937234	41937394	0.0018793	-0.0445
26533	ENSG00000177106.17	EPS8L2	chr11	+	706595	706801	706236	706288	709329	709451	0.0277775	-0.0445
88047	ENSG00000213339.9	QTRT1	chr19	+	10707499	10707615	10707301	10707380	10712160	10712256	0.0205824	-0.0445
68207	ENSG00000151135.10	TMEM263	chr12	+	106959269	106959385	106957081	106957149	106967110	106967180	0.0199278	-0.044
47267	ENSG00000138031.15	ADCY3	chr2	-	24838846	24838912	24838444	24838622	24839872	24840031	0.0140203	-0.044
70775	ENSG00000068079.8	IFI35	chr17	+	43013775	43013882	43013475	43013662	43014107	43014456	0.0267549	-0.044
86264	ENSG00000167291.16	TBC1D16	chr17	-	79951985	79952195	79951449	79951597	79952656	79952818	0.00976989	-0.0435
55989	ENSG00000184281.15	TSSC4	chr11	+	2401838	2401979	2400755	2400798	2402293	2402450	0.00313449	-0.043
48432	ENSG00000153406.14	NMRAL1	chr16	-	4463677	4463850	4461698	4461959	4466152	4466174	0.0172459	-0.043
47885	ENSG00000139546.11	TARBP2	chr12	+	53503026	53503212	53502014	53502184	53503712	53503808	0.0301374	-0.043
47871	ENSG00000139546.11	TARBP2	chr12	+	53502014	53502184	53500920	53501461	53503712	53503808	0.0145732	-0.0425
45345	ENSG00000115275.15	MOGS	chr2	-	74464495	74464722	74461183	74463386	74464895	74464987	0.020308	-0.0425
48430	ENSG00000153406.14	NMRAL1	chr16	-	4463641	4463850	4461693	4461959	4466152	4466336	0.0168076	-0.0425
59849	ENSG00000065243.20	PKN2	chr1	+	88784638	88784824	88771662	88771879	88786103	88786213	0.000816648	-0.042
54583	ENSG00000119599.17	DCAF4	chr14	+	72942269	72942502	72941744	72941824	72942993	72943096	0.0180991	-0.042
4269	ENSG00000078747.16	ITCH	chr20	+	34397207	34397321	34393790	34393881	34408650	34408792	0.0246073	-0.0415
46791	ENSG00000197111.16	PCBP2	chr12	+	53465931	53465973	53462480	53462567	53467220	53467293	0.000420703	-0.0415
26537	ENSG00000177106.17	EPS8L2	chr11	+	706676	706801	706116	706288	709329	709451	0.0349448	-0.0415
61247	ENSG00000160447.7	PKN3	chr9	+	128715368	128715460	128715171	128715235	128716746	128716923	0.0102163	-0.041
44635	ENSG00000198700.10	IPO9	chr1	+	201834953	201835064	201829148	201829372	201847278	201847340	0.012071	-0.041
18551	ENSG00000197694.18	SPTAN1	chr9	+	128627924	128627942	128627385	128627498	128630320	128630375	0.0234707	-0.041
77264	ENSG00000105669.14	COPE	chr19	-	18903267	18903423	18900380	18900449	18904770	18904852	0.00128864	-0.0405
47881	ENSG00000139546.11	TARBP2	chr12	+	53503026	53503129	53501365	53501461	53503712	53503808	0.0222953	-0.0405
85269	ENSG00000160072.20	ATAD3B	chr1	+	1489691	1489811	1489203	1489274	1490256	1490424	0.000371301	-0.04
87169	ENSG00000141644.18	MBD1	chr18	-	50275369	50275444	50275128	50275245	50275599	50275728	0.00142031	-0.039
38761	ENSG00000176261.16	ZBTB8OS	chr1	-	32633261	32633354	32631826	32631879	32633644	32633727	0.00714594	-0.039
14952	ENSG00000103245.14	CIAO3	chr16	-	740021	740103	739642	739738	740919	740997	0.00774951	-0.039
65709	ENSG00000132600.18	PRMT7	chr16	+	68347210	68347294	68346120	68346280	68347630	68347678	0.0157918	-0.039
50300	ENSG00000077044.11	DGKD	chr2	+	233468422	233468553	233467085	233467203	233469370	233472096	0.0238453	-0.039
35250	ENSG00000105671.12	DDX49	chr19	+	18920844	18920909	18920579	18920703	18921662	18921748	0.00625453	-0.0385
88691	ENSG00000114378.17	HYAL1	chr3	-	50300987	50301077	50299889	50300800	50302056	50302205	0.0116101	-0.0385
83829	ENSG00000074755.15	ZZEF1	chr17	-	4016632	4016774	4016322	4016466	4017370	4017504	0.0377204	-0.0385
27378	ENSG00000204463.14	BAG6	chr6	-	31640384	31640528	31640198	31640306	31640644	31640704	0.00314817	-0.038
27850	ENSG00000103197.18	TSC2	chr16	+	2060952	2061039	2060669	2060813	2061870	2062008	0.00784476	-0.038
46670	ENSG00000078124.13	ACER3	chr11	+	76868119	76868156	76860923	76861079	76926556	76926667	0.0107429	-0.038
78717	ENSG00000109323.11	MANBA	chr4	-	102633250	102633473	102630769	102632281	102634787	102635045	0.0254054	-0.038
38334	ENSG00000204371.11	EHMT2	chr6	-	31883361	31883439	31882893	31883009	31883805	31883950	0.00181239	-0.0375
25301	ENSG00000162613.17	FUBP1	chr1	-	77969021	77969084	77968164	77968203	77969924	77970015	0.00241951	-0.0375
25174	ENSG00000065000.19	AP3D1	chr19	-	2108686	2108766	2100987	2102268	2109085	2109125	0.00515992	-0.0375
55928	ENSG00000175606.11	TMEM70	chr8	+	73979078	73979171	73978747	73978861	73981154	73981481	0.00584279	-0.0375
70765	ENSG00000065970.9	FOXJ2	chr12	+	8050349	8050440	8049361	8049571	8050521	8050620	0.00788581	-0.0375
41269	ENSG00000132170.24	PPARG	chr3	+	12301520	12301849	12287982	12288020	12312379	12312453	0.0207634	-0.0375
78952	ENSG00000105856.14	HBP1	chr7	+	107174447	107174745	107168989	107169027	107179878	107180062	0.0247527	-0.0375
55023	ENSG00000165752.17	STK32C	chr10	-	132209294	132209364	132209033	132209101	132222640	132222772	0.00256194	-0.037
37947	ENSG00000116171.19	SCP2	chr1	+	53038916	53039046	53027968	53028071	53047857	53047937	0.0127925	-0.037
56737	ENSG00000155463.14	OXA1L	chr14	+	22767957	22768171	22766521	22766764	22769790	22769934	0.0231845	-0.037
18063	ENSG00000143416.21	SELENBP1	chr1	-	151369712	151369769	151368198	151368319	151372637	151372683	0.012154	-0.0365
58357	ENSG00000196150.14	ZNF250	chr8	-	144895142	144895232	144890307	144890403	144901398	144901423	0.0280523	-0.0365
360	ENSG00000134602.16	STK26	chrX	+	132069477	132069663	132068411	132068569	132071068	132071217	0.0430256	-0.0365
1354	ENSG00000046651.16	OFD1	chrX	+	13736107	13736296	13735247	13735346	13736477	13736678	0.00450921	-0.0365
43078	ENSG00000129071.10	MBD4	chr3	-	129436442	129437308	129434061	129434136	129437719	129437950	0.0295687	-0.0365
43790	ENSG00000116260.17	QSOX1	chr1	+	180194212	180194392	180190432	180190580	180196261	180196599	0.00513737	-0.036
66489	ENSG00000143633.13	C1orf131	chr1	-	231226390	231226492	231225502	231225523	231226738	231226825	0.00512915	-0.036
56264	ENSG00000052126.15	PLEKHA5	chr12	+	19346993	19347182	19345841	19345888	19348398	19348519	0.0223478	-0.036
66155	ENSG00000132254.13	ARFIP2	chr11	-	6480322	6480423	6479971	6480068	6481230	6481312	0.0103079	-0.036
27538	ENSG00000143578.16	CREB3L4	chr1	+	153969635	153969753	153969333	153969455	153972743	153972768	0.0188718	-0.036
71201	ENSG00000130813.18	SHFL	chr19	+	10089110	10089378	10087250	10087300	10089656	10089695	0.00189704	-0.0355
11420	ENSG00000130702.15	LAMA5	chr20	-	62310418	62310572	62310177	62310311	62310664	62310829	0.0175558	-0.0355
67758	ENSG00000133316.16	WDR74	chr11	-	62833617	62833674	62832910	62833131	62833791	62833937	0.0126451	-0.0355
75548	ENSG00000090621.15	PABPC4	chr1	-	39563835	39563922	39563526	39563741	39564470	39564542	0.00753668	-0.035
37282	ENSG00000085832.17	EPS15	chr1	-	51459040	51459148	51448045	51448135	51461090	51461150	0.0328537	-0.035
12190	ENSG00000126091.21	ST3GAL3	chr1	+	43801281	43801541	43792101	43792149	43814890	43814933	0.0428055	-0.035
81722	ENSG00000171853.16	TRAPPC12	chr2	+	3421699	3421786	3401776	3401893	3421880	3421970	0.0423317	-0.035
86300	ENSG00000141527.18	CARD14	chr17	+	80187501	80187659	80183991	80184238	80188376	80188544	0.00716184	-0.0345
43079	ENSG00000129071.10	MBD4	chr3	-	129436460	129437308	129434061	129434136	129437719	129437950	0.0357664	-0.0345
2619	ENSG00000100023.20	PPIL2	chr22	+	21685637	21685726	21684752	21684913	21686482	21686558	0.0014136	-0.034
25167	ENSG00000115687.14	PASK	chr2	-	241108466	241108807	241108166	241108300	241112239	241112425	0.00750696	-0.034
83424	ENSG00000104731.14	KLHDC4	chr16	-	87765065	87765340	87761957	87762040	87765791	87765961	0.00789502	-0.034
27396	ENSG00000204463.14	BAG6	chr6	-	31648910	31648964	31648676	31648751	31649198	31649395	0.0117722	-0.034
26760	ENSG00000068120.15	COASY	chr17	+	42564708	42564898	42563306	42564577	42564982	42565047	0.00856396	-0.0335
86387	ENSG00000185359.14	HGS	chr17	+	81695163	81695223	81694814	81695067	81695785	81695930	0.00793721	-0.0335
66156	ENSG00000132254.13	ARFIP2	chr11	-	6480322	6480463	6479305	6480068	6481230	6481297	0.0125457	-0.0335
51405	ENSG00000153310.20	CYRIB	chr8	-	129912469	129912515	129903311	129903350	129970942	129970990	0.0186885	-0.0335
67606	ENSG00000149476.16	TKFC	chr11	+	61336203	61336390	61334619	61334731	61337940	61338130	0.00392792	-0.033
85568	ENSG00000108384.15	RAD51C	chr17	+	58705877	58706022	58703195	58703329	58709858	58709990	0.00574859	-0.033
38760	ENSG00000176261.16	ZBTB8OS	chr1	-	32633261	32633354	32627507	32627544	32633644	32633727	0.0231242	-0.033
18746	ENSG00000174915.12	PTDSS2	chr11	+	451351	451493	450450	450637	460186	460288	0.000109237	-0.0325
33911	ENSG00000076864.21	RAP1GAP	chr1	-	21603657	21603912	21602803	21602913	21606065	21606197	0.00724332	-0.0325
2696	ENSG00000099899.15	TRMT2A	chr22	-	20113117	20113234	20112327	20113007	20113431	20113507	0.0274112	-0.0325
203	ENSG00000198930.13	CSAG1	chrX	-	152728073	152728231	152727483	152727863	152732444	152732504	0.00992892	-0.0325
19971	ENSG00000196526.11	AFAP1	chr4	-	7781375	7781627	7778761	7778876	7786193	7786311	0.00818735	-0.032
37438	ENSG00000162585.17	FAAP20	chr1	-	2192646	2192975	2189579	2189781	2193638	2193910	0.000559432	-0.0315
5723	ENSG00000104853.16	CLPTM1	chr19	+	44991237	44991373	44990849	44990945	44992232	44992400	0.0144201	-0.0315
26281	ENSG00000144524.18	COPS7B	chr2	+	231790921	231791173	231788554	231788732	231791732	231791762	0.00448154	-0.0315
22914	ENSG00000116337.20	AMPD2	chr1	+	109625302	109625433	109619830	109620278	109625661	109625792	0.03128	-0.0315
54957	ENSG00000122490.19	SLC66A2	chr18	-	79949518	79949655	79943328	79943462	79950723	79951025	0.0126891	-0.031
48431	ENSG00000153406.14	NMRAL1	chr16	-	4463659	4463850	4461690	4461959	4466152	4466402	0.01658	-0.031
67604	ENSG00000149476.16	TKFC	chr11	+	61336203	61336371	61334619	61334731	61337940	61338035	0.0175796	-0.031
39523	ENSG00000162980.17	ARL5A	chr2	-	151810377	151810561	151806820	151806972	151812356	151812440	0.00132638	-0.0305
54956	ENSG00000122490.19	SLC66A2	chr18	-	79949518	79949636	79943328	79943462	79950723	79951025	0.00669229	-0.0305
77683	ENSG00000141279.17	NPEPPS	chr17	+	47619277	47619322	47619008	47619164	47619736	47619784	0.0100911	-0.0305
40289	ENSG00000106636.9	YKT6	chr7	+	44211022	44211124	44208132	44208198	44212246	44213174	0.00586443	-0.03
11146	ENSG00000204257.15	HLA-DMA	chr6	-	32952283	32952461	32950083	32950803	32952948	32953034	0.0190264	-0.03
28028	ENSG00000084774.14	CAD	chr2	+	27240566	27240617	27240264	27240361	27240910	27240955	0.0158331	-0.03
25286	ENSG00000104129.10	DNAJC17	chr15	-	40780092	40780352	40779850	40779997	40807368	40807473	0.0170447	-0.03
32319	ENSG00000143801.18	PSEN2	chr1	+	226889757	226889926	226888828	226889049	226890034	226890133	0.0275395	-0.0295
30686	ENSG00000168710.18	AHCYL1	chr1	+	110015424	110015531	110014762	110014857	110016343	110016460	0.0200552	-0.0295
77684	ENSG00000141279.17	NPEPPS	chr17	+	47619277	47619372	47619008	47619164	47619736	47619784	0.00972375	-0.0295
26761	ENSG00000068120.15	COASY	chr17	+	42564982	42565047	42563306	42564577	42565226	42565311	0.0129674	-0.0295
59129	ENSG00000137094.16	DNAJB5	chr9	+	34990498	34990611	34989744	34989831	34993199	34993444	0.0407679	-0.0295
178	ENSG00000180879.14	SSR4	chrX	+	153797457	153797532	153794658	153796552	153797724	153797814	0.0248923	-0.029
62800	ENSG00000150093.20	ITGB1	chr10	-	32935894	32936081	32935491	32935558	32958144	32958325	0.0149668	-0.029
55164	ENSG00000184787.19	UBE2G2	chr21	-	44774566	44774741	44773547	44773687	44777298	44777417	0.00174353	-0.029
55191	ENSG00000161526.15	SAP30BP	chr17	+	75703310	75703371	75702479	75702571	75703807	75703859	0.0119227	-0.029
85078	ENSG00000141698.17	NT5C3B	chr17	-	41835587	41835642	41835202	41835272	41835858	41836227	0.0126999	-0.028
15502	ENSG00000173267.14	SNCG	chr10	+	86959948	86960128	86959632	86959674	86962603	86962675	0.00147989	-0.028
26282	ENSG00000144524.18	COPS7B	chr2	+	231790946	231791173	231788554	231788732	231791732	231791808	0.00577117	-0.028
49948	ENSG00000163870.16	TPRA1	chr3	-	127588069	127588160	127580021	127580163	127590409	127590699	0.00472034	-0.028
31050	ENSG00000136270.14	TBRG4	chr7	-	45104098	45104256	45103030	45103443	45104537	45104709	0.00499535	-0.028
71750	ENSG00000161800.13	RACGAP1	chr12	-	49990683	49990792	49989161	49990343	49991997	49992133	0.0048994	-0.028
39753	ENSG00000255154.9	HTD2	chr3	+	58315721	58315819	58310506	58310591	58316514	58316591	0.033862	-0.028
14681	ENSG00000145730.21	PAM	chr5	+	102899935	102900002	102867272	102867393	102901355	102901413	0.002062	-0.0275
29575	ENSG00000002330.14	BAD	chr11	-	64276903	64277043	64271612	64271803	64284181	64284376	0.0180321	-0.0275
86375	ENSG00000185359.14	HGS	chr17	+	81690181	81690234	81688703	81688827	81690673	81690742	0.0181044	-0.0275
37177	ENSG00000079819.19	EPB41L2	chr6	-	130872370	130872538	130869851	130870126	130878103	130878214	0.0314728	-0.0275
46792	ENSG00000197111.16	PCBP2	chr12	+	53465931	53465973	53464759	53464852	53467220	53467293	0.0206702	-0.0275
10811	ENSG00000170786.13	SDR16C5	chr8	-	56303937	56304084	56301300	56301573	56305596	56305722	0.0184551	-0.027
26283	ENSG00000144524.18	COPS7B	chr2	+	231790950	231791173	231788554	231788732	231791732	231791786	0.00876879	-0.027
53953	ENSG00000082781.12	ITGB5	chr3	-	124809021	124809156	124796387	124796817	124817620	124817710	0.037986	-0.027
46264	ENSG00000166444.19	DENND2B	chr11	-	8699856	8700012	8699212	8699390	8702571	8702657	0.00455354	-0.0265
84865	ENSG00000273559.5	CWC25	chr17	-	38815624	38815741	38814860	38815097	38820900	38821073	0.0183347	-0.0265
84982	ENSG00000008838.21	MED24	chr17	-	40020527	40020619	40020272	40020353	40021954	40022054	0.00412426	-0.0265
73874	ENSG00000089157.16	RPLP0	chr12	-	120198553	120198631	120197321	120197462	120198853	120199000	0.0010657	-0.026
24800	ENSG00000123545.6	NDUFAF4	chr6	-	96896083	96896153	96891150	96891391	96896743	96896847	0.00908622	-0.0255
5169	ENSG00000204604.13	ZNF468	chr19	-	52853871	52854126	52849086	52849213	52854257	52854345	0.0379714	-0.0245
85070	ENSG00000141698.17	NT5C3B	chr17	-	41827425	41827626	41825056	41825657	41828789	41828952	0.0318556	-0.0245
26861	ENSG00000196504.19	PRPF40A	chr2	-	152693157	152693476	152693037	152693068	152694541	152694622	0.000643961	-0.024
73877	ENSG00000089157.16	RPLP0	chr12	-	120198553	120198770	120197321	120197462	120198853	120199000	0.00122522	-0.024
68553	ENSG00000081307.15	UBA5	chr3	+	132660898	132661048	132660600	132660698	132665822	132665868	0.003012	-0.024
75541	ENSG00000185813.11	PCYT2	chr17	-	81909161	81909321	81908875	81909037	81909513	81909602	0.00918418	-0.024
23668	ENSG00000005206.17	SPPL2B	chr19	+	2337114	2337333	2334601	2334721	2337442	2337482	0.0166302	-0.0235
86524	ENSG00000011243.19	AKAP8L	chr19	-	15399831	15399984	15399301	15399410	15400294	15400358	0.00282676	-0.023
73866	ENSG00000089154.11	GCN1	chr12	-	120148166	120148346	120147051	120147272	120149605	120149720	0.028169	-0.023
18204	ENSG00000180198.17	RCC1	chr1	+	28532673	28532757	28532170	28532350	28535049	28535146	0.00270015	-0.0225
39221	ENSG00000131149.19	GSE1	chr16	+	85672181	85672309	85670994	85671098	85672404	85672893	0.00312192	-0.0225
58082	ENSG00000104529.19	EEF1D	chr8	-	143593874	143594071	143586728	143586852	143597347	143597362	0.000998098	-0.022
18052	ENSG00000143416.21	SELENBP1	chr1	-	151367015	151367175	151366721	151366904	151368198	151368319	0.00196452	-0.022
66218	ENSG00000161813.23	LARP4	chr12	+	50416345	50416434	50412404	50412453	50427761	50427909	0.0284566	-0.022
84110	ENSG00000166579.16	NDEL1	chr17	+	8444623	8444742	8444259	8444357	8445710	8445864	0.016178	-0.022
83885	ENSG00000108515.18	ENO3	chr17	+	4952024	4952147	4951827	4951914	4952794	4952890	0.018507	-0.022
83543	ENSG00000197912.16	SPG7	chr16	+	89549499	89549713	89548002	89548113	89550493	89550609	0.00745956	-0.0215
66152	ENSG00000132254.13	ARFIP2	chr11	-	6478578	6478652	6478083	6478198	6478737	6478959	0.0197273	-0.0215
12548	ENSG00000196352.17	CD55	chr1	+	207340390	207340508	207339396	207339417	207359545	207360501	0.00141418	-0.0215
18747	ENSG00000174915.12	PTDSS2	chr11	+	451384	451493	450295	450637	460186	460288	0.0105491	-0.0215
76498	ENSG00000129515.20	SNX6	chr14	-	34608029	34608140	34605486	34605717	34609637	34609742	0.0303495	-0.0215
57968	ENSG00000184428.13	TOP1MT	chr8	-	143332486	143332601	143331223	143331339	143334739	143334854	0.0133798	-0.021
61414	ENSG00000107164.16	FUBP3	chr9	+	130631160	130631293	130630627	130630788	130631556	130631630	0.0121272	-0.021
27897	ENSG00000077152.11	UBE2T	chr1	-	202334988	202335058	202333449	202333555	202335641	202335818	0.0350225	-0.0205
73875	ENSG00000089157.16	RPLP0	chr12	-	120198553	120198739	120197321	120197462	120198853	120199000	0.00123941	-0.0205
14951	ENSG00000103245.14	CIAO3	chr16	-	737497	737695	737185	737329	739642	739738	0.0168491	-0.02
41446	ENSG00000197780.11	TAF13	chr1	-	109065796	109065918	109064462	109064693	109066134	109066232	0.000274051	-0.0195
66216	ENSG00000161813.23	LARP4	chr12	+	50416345	50416434	50400895	50401028	50427761	50427909	0.0277586	-0.0195
13561	ENSG00000162772.17	ATF3	chr1	+	212619045	212619266	212618126	212618234	212619357	212619555	0.0262988	-0.0195
14780	ENSG00000151239.14	TWF1	chr12	-	43804175	43804240	43802283	43802464	43804494	43804572	0.0223473	-0.019
29524	ENSG00000140988.16	RPS2	chr16	-	1964275	1964365	1962496	1963256	1964448	1964581	0.00131453	-0.019
81583	ENSG00000258947.8	TUBB3	chr16	+	89934329	89934575	89933467	89933578	89934728	89935070	0.00132282	-0.019
58426	ENSG00000115694.15	STK25	chr2	-	241497299	241497378	241496397	241496534	241497615	241497687	0.0213495	-0.019
49832	ENSG00000063978.16	RNF4	chr4	+	2494563	2494752	2490336	2490502	2497006	2497079	0.0140839	-0.0185
13841	ENSG00000013306.16	SLC25A39	chr17	-	44322807	44322852	44322418	44322528	44323283	44323343	0.0122099	-0.0185
18080	ENSG00000174917.9	MICOS13	chr19	-	5678774	5678902	5678420	5678648	5679344	5679396	0.0129424	-0.018
45021	ENSG00000144029.12	MRPS5	chr2	-	95104639	95104730	95101676	95101723	95106422	95106457	0.0250224	-0.018
67338	ENSG00000100139.14	MICALL1	chr22	+	37926955	37927126	37925660	37926043	37927410	37927826	0.023386	-0.018
5574	ENSG00000042753.12	AP2S1	chr19	-	46839464	46839620	46838739	46838799	46845992	46846142	0.00507301	-0.0175
16364	ENSG00000168487.20	BMP1	chr8	+	22192234	22192335	22192089	22192151	22194057	22194174	0.0202064	-0.0175
39646	ENSG00000071462.12	BUD23	chr7	+	73697465	73697516	73693991	73694050	73697604	73697694	0.0270319	-0.0175
13842	ENSG00000013306.16	SLC25A39	chr17	-	44322807	44322852	44322418	44322552	44323283	44323343	0.00976385	-0.017
12141	ENSG00000167965.18	MLST8	chr16	+	2206742	2206929	2206496	2206659	2207034	2207110	0.00973879	-0.0165
42039	ENSG00000123374.11	CDK2	chr12	+	55967856	55967934	55966820	55967124	55968048	55968169	0.0416352	-0.0165
15503	ENSG00000173267.14	SNCG	chr10	+	86960000	86960128	86959374	86959674	86962603	86962675	0.00170532	-0.016
29566	ENSG00000138119.17	MYOF	chr10	-	93478179	93478373	93456881	93456937	93482106	93482194	0.0295329	-0.016
47496	ENSG00000123609.11	NMI	chr2	-	151288890	151289077	151282867	151282954	151289592	151289894	0.0133032	-0.0155
20996	ENSG00000091136.15	LAMB1	chr7	-	108002126	108002384	108001557	108001733	108002848	108002971	0.00595052	-0.0155
35715	ENSG00000087157.19	PGS1	chr17	+	78382663	78382785	78378648	78378808	78392475	78392665	0.019694	-0.0155
35605	ENSG00000116688.18	MFN2	chr1	+	11992278	11992463	11989164	11989343	11992554	11992640	0.0194834	-0.0155
50567	ENSG00000130414.13	NDUFA10	chr2	-	240000182	240000387	239990073	239990182	240005209	240005295	0.000366413	-0.015
28558	ENSG00000066136.21	NFYC	chr1	+	40763362	40763489	40762887	40763046	40766595	40766687	0.0143179	-0.015
72629	ENSG00000127337.7	YEATS4	chr12	+	69364176	69364299	69362787	69362907	69365632	69365699	0.0352889	-0.015
61394	ENSG00000130707.18	ASS1	chr9	+	130450271	130450333	130444987	130444995	130452223	130452333	0.011527	-0.0145
3043	ENSG00000182093.16	GET1	chr21	+	39391226	39391476	39390697	39390863	39391768	39391836	0.0192383	-0.0145
9199	ENSG00000082898.19	XPO1	chr2	-	61490641	61490776	61488587	61488771	61492034	61492196	0.0317749	-0.0145
28852	ENSG00000126088.14	UROD	chr1	+	45013135	45013215	45012690	45013019	45013291	45013354	0.02724	-0.0145
205	ENSG00000198930.13	CSAG1	chrX	-	152733024	152733236	152732444	152732504	152733667	152733691	0.00493102	-0.014
22398	ENSG00000241553.13	ARPC4	chr3	+	9803535	9803707	9801660	9801756	9803842	9804013	0.0246688	-0.014
31774	ENSG00000141959.17	PFKL	chr21	+	44304274	44304455	44300050	44300190	44306680	44306754	0.00483975	-0.014
44583	ENSG00000114383.10	TUSC2	chr3	-	50327027	50327224	50326355	50326477	50327953	50328195	0.0130097	-0.0135
59004	ENSG00000079616.14	KIF22	chr16	+	29802507	29802689	29799912	29800048	29802768	29802937	0.0137688	-0.0135
49833	ENSG00000063978.16	RNF4	chr4	+	2494566	2494752	2490336	2490502	2497006	2497079	0.0409696	-0.0135
71665	ENSG00000174243.10	DDX23	chr12	-	48835119	48835214	48834319	48834497	48836120	48836266	0.0187149	-0.013
10226	ENSG00000149547.15	EI24	chr11	+	125577735	125577906	125577503	125577570	125578132	125578257	0.0149979	-0.013
81581	ENSG00000258947.8	TUBB3	chr16	+	89933114	89933367	89932570	89932679	89933467	89933578	0.0427915	-0.013
61614	ENSG00000122140.11	MRPS2	chr9	+	135502068	135502266	135501843	135501973	135503541	135503960	0.00296647	-0.0125
44582	ENSG00000114383.10	TUSC2	chr3	-	50327027	50327219	50326356	50326477	50327953	50328251	0.0151543	-0.0125
59005	ENSG00000079616.14	KIF22	chr16	+	29802510	29802689	29799912	29800048	29802768	29802937	0.0242997	-0.0125
27199	ENSG00000106105.15	GARS1	chr7	+	30627056	30627190	30626233	30626319	30628559	30628669	0.0103813	-0.012
44584	ENSG00000114383.10	TUSC2	chr3	-	50327037	50327219	50326356	50326477	50327953	50328206	0.0248926	-0.012
2025	ENSG00000100097.12	LGALS1	chr22	+	37678482	37678654	37676855	37677065	37679602	37679640	0.0218855	-0.012
22710	ENSG00000106853.20	PTGR1	chr9	-	111564156	111564262	111562576	111563231	111570090	111570209	0.0356838	-0.012
14052	ENSG00000120705.13	ETF1	chr5	-	138529554	138529678	138518691	138518867	138542832	138542936	0.0063235	-0.0115
5573	ENSG00000042753.12	AP2S1	chr19	-	46839464	46839578	46838739	46838799	46845992	46846142	0.00936375	-0.0115
204	ENSG00000198930.13	CSAG1	chrX	-	152733020	152733236	152732444	152732504	152733667	152733735	0.00963863	-0.011
78066	ENSG00000198911.12	SREBF2	chr22	+	41900019	41900122	41898648	41898781	41900329	41900498	0.0285349	-0.0105
8003	ENSG00000205581.11	HMGN1	chr21	-	39347378	39347483	39345145	39345274	39348291	39348339	0.0115273	-0.01
12144	ENSG00000167965.18	MLST8	chr16	+	2207856	2208024	2207196	2207345	2208209	2208328	0.0345174	-0.01
13662	ENSG00000249915.9	PDCD6	chr5	+	313700	313850	311292	311402	314416	314954	0.000276924	-0.0095
1048	ENSG00000130985.17	UBA1	chrX	+	47198166	47198355	47193836	47194024	47198802	47198919	0.0103559	-0.0085
66287	ENSG00000126698.11	DNAJC8	chr1	-	28230130	28230252	28228921	28229023	28232920	28233020	0.0282467	-0.008
49630	ENSG00000133112.17	TPT1	chr13	-	45340711	45340785	45339993	45340184	45341041	45341086	0.00457591	-0.0075
1111	ENSG00000215301.11	DDX3X	chrX	+	41337690	41338912	41337407	41337465	41339035	41339083	0.0112222	-0.0075
66376	ENSG00000110321.19	EIF4G2	chr11	-	10808276	10808508	10807254	10807381	10808704	10808940	0.0479482	-0.0065
31959	ENSG00000156467.10	UQCRB	chr8	-	96231225	96231515	96230714	96231132	96231773	96231940	0.0260809	-0.0055
41231	ENSG00000136758.20	YME1L1	chr10	-	27153226	27153281	27148905	27149040	27154177	27154371	0.0119837	0.0105
8045	ENSG00000131051.24	RBM39	chr20	-	35734185	35735081	35731940	35732135	35738967	35739017	0.0011446	0.0145
63641	ENSG00000079332.15	SAR1A	chr10	-	70162689	70162759	70161857	70161931	70170412	70170523	0.0176793	0.015
16953	ENSG00000143727.16	ACP1	chr2	+	275139	275201	272036	272150	276979	277085	0.0372371	0.015
41248	ENSG00000119013.10	NDUFB3	chr2	+	201072278	201072361	201072029	201072059	201078880	201079022	0.0315342	0.0155
9758	ENSG00000186522.15	SEPTIN10	chr2	-	109553086	109553219	109545801	109546237	109564365	109564534	0.0203816	0.016
52338	ENSG00000127314.18	RAP1B	chr12	+	68624507	68624873	68610907	68611043	68648698	68648757	0.0123121	0.016
31871	ENSG00000004455.17	AK2	chr1	-	33012073	33012122	33010754	33010833	33013206	33013287	0.00937159	0.0185
15326	ENSG00000113048.17	MRPS27	chr5	-	72314080	72314158	72297631	72297702	72320148	72320191	0.0198157	0.0195
25120	ENSG00000134905.17	CARS2	chr13	-	110651033	110651100	110646850	110647239	110663450	110663518	0.0323641	0.0195
39361	ENSG00000117054.15	ACADM	chr1	+	75733527	75733628	75732837	75732922	75734790	75734871	0.00516858	0.02
64232	ENSG00000138138.14	ATAD1	chr10	-	87789039	87789129	87784469	87784670	87790309	87790430	0.0138383	0.022
13487	ENSG00000009844.16	VTA1	chr6	+	142203984	142204065	142198438	142198615	142218497	142219067	0.0487253	0.022
30621	ENSG00000064042.18	LIMCH1	chr4	+	41524408	41524478	41494535	41494606	41598919	41599026	0.0317743	0.024
3246	ENSG00000159128.15	IFNGR2	chr21	+	33410840	33410892	33403465	33403616	33414887	33415020	0.0160604	0.024
78639	ENSG00000138382.15	METTL5	chr2	-	169815476	169815528	169811813	169812506	169819560	169819643	0.0158172	0.0245
34223	ENSG00000144674.17	GOLGA4	chr3	+	37313421	37313519	37302184	37302332	37315419	37315598	0.0309833	0.0245
4691	ENSG00000088766.12	CRLS1	chr20	+	6015360	6015490	6009774	6009912	6031284	6031370	0.0468947	0.025
54710	ENSG00000108055.11	SMC3	chr10	+	110573706	110573745	110568937	110569013	110575335	110575403	0.0338613	0.026
49113	ENSG00000168461.13	RAB31	chr18	+	9775277	9775357	9708300	9708444	9792153	9792235	0.00683349	0.0265
18446	ENSG00000145287.11	PLAC8	chr4	-	83107803	83107950	83092860	83094791	83114665	83114715	0.0107138	0.0265
58817	ENSG00000166908.18	PIP4K2C	chr12	+	57597957	57598062	57595887	57596031	57599064	57599211	0.0306355	0.028
15016	ENSG00000100526.21	CDKN3	chr14	+	54415898	54415930	54411483	54411706	54417847	54417951	0.0175582	0.028
6448	ENSG00000253729.8	PRKDC	chr8	-	47898469	47898569	47893138	47893387	47900372	47900467	0.0264692	0.028
11539	ENSG00000112078.14	KCTD20	chr6	+	36465600	36465698	36443006	36443111	36470051	36470257	0.00158681	0.0285
9766	ENSG00000186522.15	SEPTIN10	chr2	-	109585125	109585321	109567814	109567976	109613797	109613937	0.0166798	0.0285
25859	ENSG00000188313.13	PLSCR1	chr3	-	146537995	146538044	146536539	146536565	146544466	146544547	0.0158612	0.029
50293	ENSG00000077044.11	DGKD	chr2	+	233438216	233438379	233437376	233437479	233441886	233441995	0.0124805	0.03
35120	ENSG00000114491.14	UMPS	chr3	+	124735092	124735246	124730451	124730627	124737567	124738239	0.0160598	0.03
10499	ENSG00000071626.17	DAZAP1	chr19	+	1422347	1422396	1421147	1421258	1428841	1428903	0.000237512	0.0305
36806	ENSG00000106609.16	TMEM248	chr7	+	66922148	66922246	66921231	66921461	66941847	66942024	0.0196943	0.0305
34601	ENSG00000151923.18	TIAL1	chr10	-	119576846	119576905	119576610	119576750	119577079	119577214	0.0121706	0.031
88833	ENSG00000100568.11	VTI1B	chr14	-	67653436	67653498	67647084	67651481	67656415	67656589	0.0193676	0.031
47434	ENSG00000141127.15	PRPSAP2	chr17	+	18867281	18867334	18865801	18865952	18872582	18872649	0.0397099	0.031
66753	ENSG00000166803.14	PCLAF	chr15	-	64376742	64376905	64364303	64366075	64380957	64381038	0.00700848	0.0315
64043	ENSG00000222041.12	CYTOR	chr2	+	87480222	87480607	87455504	87455645	87521206	87521413	0.0252924	0.0325
1222	ENSG00000102172.16	SMS	chrX	+	21972506	21972571	21967195	21967316	21977060	21977236	0.00268697	0.034
8661	ENSG00000106078.19	COBL	chr7	-	51184101	51184199	51136157	51136331	51190849	51190943	0.0115271	0.034
30735	ENSG00000185414.20	MRPL30	chr2	+	99188176	99188257	99181151	99181249	99194750	99194897	0.0221348	0.034
71544	ENSG00000143924.19	EML4	chr2	+	42261120	42261294	42256500	42256630	42263177	42263306	0.0119395	0.0345
6915	ENSG00000136842.14	TMOD1	chr9	+	97546184	97546341	97524140	97524308	97553280	97553400	0.0183838	0.0355
69576	ENSG00000125257.16	ABCC4	chr13	-	95188452	95188542	95186700	95186892	95194835	95194937	0.0453959	0.036
69023	ENSG00000122545.21	SEPTIN7	chr7	+	35832803	35832900	35801215	35801270	35863551	35863658	0.00988361	0.038
69022	ENSG00000122545.21	SEPTIN7	chr7	+	35832797	35832900	35800931	35801270	35863551	35863658	0.0079707	0.0385
3135	ENSG00000182670.13	TTC3	chr21	+	37192111	37192213	37191333	37191424	37195674	37196036	0.0235861	0.0385
53081	ENSG00000134077.16	THUMPD3	chr3	+	9380502	9380618	9377818	9377888	9383198	9383309	0.0354588	0.0385
50533	ENSG00000117523.18	PRRC2C	chr1	+	171571319	171571421	171568246	171568339	171574926	171575128	0.0210012	0.039
36240	ENSG00000177189.14	RPS6KA3	chrX	-	20241592	20241686	20234757	20234814	20266563	20266606	0.00187185	0.0395
62020	ENSG00000196372.13	ASB13	chr10	-	5642472	5642553	5641769	5641961	5648969	5649104	0.0140937	0.0395
41568	ENSG00000175581.14	MRPL48	chr11	+	73805026	73805079	73787871	73787992	73825707	73825796	0.0290202	0.0395
64041	ENSG00000222041.12	CYTOR	chr2	+	87480222	87480362	87455461	87455645	87521206	87521508	0.00961526	0.04
6828	ENSG00000123352.18	SPATS2	chr12	+	49441729	49441816	49367383	49367587	49460769	49461028	0.0220694	0.04
10812	ENSG00000170786.13	SDR16C5	chr8	-	56305596	56305722	56300004	56301573	56306675	56306820	0.0293932	0.04
22043	ENSG00000116213.16	WRAP73	chr1	-	3635943	3636030	3635159	3635294	3636994	3637057	0.0433433	0.04
41019	ENSG00000130779.22	CLIP1	chr12	-	122400131	122400243	122380367	122380558	122422520	122422612	0.00638437	0.041
32813	ENSG00000147905.18	ZCCHC7	chr9	+	37302187	37302231	37126311	37126942	37304187	37304313	0.0164157	0.041
51630	ENSG00000093167.18	LRRFIP2	chr3	-	37072789	37072882	37065809	37065942	37075023	37075116	0.000846287	0.042
75802	ENSG00000174446.13	SNAPC5	chr15	-	66495329	66495419	66493467	66494552	66497489	66497759	0.00338347	0.042
56766	ENSG00000171055.15	FEZ2	chr2	-	36558437	36558513	36555682	36555748	36578596	36578832	0.0292922	0.042
36134	ENSG00000023697.13	DERA	chr12	+	15982307	15982436	15962751	15962947	16032541	16032551	0.000750486	0.0425
55296	ENSG00000177565.18	TBL1XR1	chr3	-	177131362	177131449	177098465	177098541	177197120	177197163	0.0382702	0.044
24260	ENSG00000171604.12	CXXC5	chr5	+	139679846	139679940	139648660	139648845	139680363	139680556	0.0134023	0.0445
31533	ENSG00000113649.13	TCERG1	chr5	+	146462017	146462096	146459214	146459337	146463550	146463793	0.00388338	0.0445
49654	ENSG00000127804.13	METTL16	chr17	-	2502203	2502331	2477685	2477885	2511758	2511835	0.0144103	0.0445
6829	ENSG00000123352.18	SPATS2	chr12	+	49441729	49441816	49371227	49371290	49460769	49461028	0.0299499	0.0445
12621	ENSG00000156639.12	ZFAND3	chr6	+	37929958	37929999	37819726	37820016	38061592	38061775	0.00519536	0.045
78325	ENSG00000204178.11	MACO1	chr1	+	25456652	25456831	25454258	25454382	25458390	25458892	0.0238833	0.045
13146	ENSG00000122566.22	HNRNPA2B1	chr7	-	26191421	26192338	26190992	26191128	26192494	26192577	0.0251239	0.045
78312	ENSG00000006831.10	ADIPOR2	chr12	+	1702885	1702982	1691162	1691213	1754257	1754514	0.0162368	0.0455
25472	ENSG00000168300.14	PCMTD1	chr8	-	51839446	51839638	51833517	51833689	51845660	51845763	0.0056982	0.046
21752	ENSG00000169814.16	BTD	chr3	+	15632590	15632866	15601735	15601894	15635423	15635429	0.00236545	0.046
54648	ENSG00000177706.9	FAM20C	chr7	+	208897	208976	195553	195732	246414	246507	0.00794686	0.046
68979	ENSG00000074266.22	EED	chr11	+	86270082	86270157	86267894	86268561	86276979	86277138	0.0181055	0.046
50171	ENSG00000128487.19	SPECC1	chr17	+	20306022	20306082	20260191	20260294	20313975	20314685	0.00317266	0.047
23795	ENSG00000055917.16	PUM2	chr2	-	20311493	20311663	20308313	20308584	20312235	20312256	0.0080968	0.047
68531	ENSG00000168010.11	ATG16L2	chr11	+	72827187	72827293	72826702	72826823	72828358	72828508	0.0270648	0.048
66325	ENSG00000133812.18	SBF2	chr11	-	9829355	9829496	9816839	9817024	9832223	9832420	0.0318145	0.048
15076	ENSG00000101868.13	POLA1	chrX	+	24725980	24726055	24724334	24724451	24726932	24727071	0.00204786	0.049
61113	ENSG00000159322.18	ADPGK	chr15	-	72756250	72756447	72755555	72755654	72760406	72760527	0.00683688	0.0495
75974	ENSG00000100814.18	CCNB1IP1	chr14	-	20315484	20315618	20313467	20313801	20316226	20316408	0.00171028	0.05
7752	ENSG00000105879.12	CBLL1	chr7	+	107752544	107752617	107748879	107749047	107753410	107753511	0.0187014	0.05
45840	ENSG00000117620.15	SLC35A3	chr1	+	100009287	100009323	100007033	100007156	100011364	100011533	0.00117447	0.0505
32814	ENSG00000147905.18	ZCCHC7	chr9	+	37302187	37302231	37126311	37126942	37305543	37305714	0.03219	0.0505
18708	ENSG00000173890.17	GPR160	chr3	+	170077122	170077923	170038914	170039043	170079773	170079897	0.0283538	0.051
50554	ENSG00000156469.9	MTERF3	chr8	-	96258356	96258700	96256961	96257114	96261500	96261610	0.00595212	0.052
26902	ENSG00000160796.18	NBEAL2	chr3	+	47007065	47007155	47006332	47006449	47007240	47007350	0.0154023	0.052
75379	ENSG00000136153.20	LMO7	chr13	+	75838139	75838196	75836396	75836457	75840084	75840110	0.0214637	0.052
59748	ENSG00000110911.17	SLC11A2	chr12	-	51005652	51005677	51005310	51005436	51008475	51008624	0.0260835	0.052
83246	ENSG00000166167.18	BTRC	chr10	+	101461963	101462058	101430344	101430452	101479367	101479457	0.0411196	0.052
14699	ENSG00000174132.9	FAM174A	chr5	+	100581346	100581404	100562051	100562188	100586180	100586729	0.0202503	0.0525
12401	ENSG00000112186.13	CAP2	chr6	+	17462995	17463073	17426589	17426690	17507168	17507312	0.0119977	0.0525
41499	ENSG00000185630.19	PBX1	chr1	+	164625928	164626096	164563237	164563311	164792493	164792738	0.00852896	0.0525
38636	ENSG00000124333.16	VAMP7	chrX	+	155919812	155919880	155900496	155900587	155939700	155939790	0.00254102	0.0525
43400	ENSG00000138434.17	ITPRID2	chr2	+	181896029	181896079	181892614	181892660	181896907	181896964	0.00330995	0.053
18501	ENSG00000145715.15	RASA1	chr5	+	87366350	87366495	87363347	87363504	87369812	87369900	0.0167015	0.0535
63698	ENSG00000135503.13	ACVR1B	chr12	+	51960055	51960187	51951705	51951834	51975264	51975504	0.00996628	0.054
4324	ENSG00000088305.18	DNMT3B	chr20	+	32806208	32806327	32802384	32802470	32807761	32809356	0.0195187	0.055
37097	ENSG00000138430.16	OLA1	chr2	-	174246714	174246815	174229307	174229451	174248451	174248475	0.0173187	0.055
64142	ENSG00000122376.12	SHLD2	chr10	+	87096933	87096989	87095195	87095248	87151349	87151634	0.0171874	0.055
53337	ENSG00000087274.19	ADD1	chr4	+	2926641	2926675	2926013	2926112	2928170	2928523	0.0227993	0.055
78718	ENSG00000109323.11	MANBA	chr4	-	102635864	102636007	102634787	102635045	102639712	102639857	0.0251252	0.055
29468	ENSG00000134030.14	CTIF	chr18	+	48636613	48636685	48619537	48619745	48663751	48663811	0.024851	0.0555
55295	ENSG00000177565.18	TBL1XR1	chr3	-	177131362	177131449	177064919	177065022	177197120	177197163	0.0335066	0.056
50654	ENSG00000115677.18	HDLBP	chr2	-	241269205	241269295	241268953	241269105	241272760	241272833	0.0189269	0.057
69438	ENSG00000138303.18	ASCC1	chr10	-	72133056	72133181	72096519	72097450	72152868	72152988	0.00343871	0.0575
28394	ENSG00000139116.19	KIF21A	chr12	-	39333211	39333280	39332892	39333107	39337095	39337203	0.0202637	0.058
10219	ENSG00000149547.15	EI24	chr11	+	125570103	125570190	125569279	125569573	125572457	125572569	0.0101883	0.058
41814	ENSG00000132694.19	ARHGEF11	chr1	-	156938417	156938513	156937248	156937496	156939547	156939910	0.0426137	0.058
9892	ENSG00000026508.21	CD44	chr11	+	35211245	35211449	35189834	35190065	35214851	35214861	0.00287989	0.0585
66429	ENSG00000196712.19	NF1	chr17	+	31356459	31356582	31352256	31352414	31356959	31357090	0.0286088	0.059
14438	ENSG00000157224.16	CLDN12	chr7	+	90412006	90412049	90405518	90405608	90412643	90415954	0.0254309	0.059
42978	ENSG00000146476.11	ARMT1	chr6	+	151454547	151454653	151452465	151452586	151458327	151458572	0.000375294	0.0595
80761	ENSG00000140563.16	MCTP2	chr15	+	94440175	94440298	94401899	94402019	94442918	94442960	0.00714461	0.0595
50461	ENSG00000124831.19	LRRFIP1	chr2	+	237708543	237708630	237692144	237692521	237748363	237748399	0.00208091	0.0595
66197	ENSG00000112200.17	ZNF451	chr6	+	57099468	57099568	57099060	57099141	57124733	57124859	0.018011	0.0595
45606	ENSG00000106603.20	COA1	chr7	-	43665657	43665722	43648599	43648652	43729428	43729505	0.00313689	0.0605
35725	ENSG00000087157.19	PGS1	chr17	+	78414878	78415027	78403567	78404089	78419545	78419675	0.0151892	0.0605
40434	ENSG00000119414.12	PPP6C	chr9	-	125160840	125160906	125153905	125153985	125171084	125171180	0.0170918	0.0605
28286	ENSG00000196517.13	SLC6A9	chr1	-	44010808	44010882	44009964	44010096	44024247	44024362	0.00568885	0.061
23404	ENSG00000265818.1	EEF1E1-BLOC1S5	chr6	-	8026366	8026425	8015725	8015828	8041138	8041268	0.00318174	0.061
47841	ENSG00000156787.17	TBC1D31	chr8	+	123120054	123120188	123109473	123109620	123126055	123126189	0.0239694	0.061
62963	ENSG00000166002.7	SMCO4	chr11	-	93499275	93499348	93478471	93479269	93543275	93543355	0.00811121	0.061
29456	ENSG00000171469.11	ZNF561	chr19	-	9617620	9617758	9614020	9614103	9618090	9618179	0.0278858	0.0615
53995	ENSG00000143756.12	FBXO28	chr1	+	224134073	224134212	224130471	224130581	224153141	224153337	0.00301234	0.062
19818	ENSG00000126883.18	NUP214	chr9	+	131195232	131195294	131189052	131189131	131197215	131197330	0.0215466	0.0625
653	ENSG00000225470.8	JPX	chrX	+	73994839	73994961	73944181	73944662	73998767	73998844	0.0275961	0.063
68201	ENSG00000172830.13	SSH3	chr11	+	67307041	67307113	67306837	67306962	67307370	67307436	0.0241346	0.063
7203	ENSG00000106462.12	EZH2	chr7	-	148846469	148846598	148832633	148832750	148884163	148884245	0.0201305	0.0635
28082	ENSG00000169379.17	ARL13B	chr3	+	93995873	93995944	93980141	93980482	94003658	94003908	0.002671	0.064
13084	ENSG00000140043.12	PTGR2	chr14	+	73879095	73879305	73876997	73877168	73880054	73880176	0.00817287	0.064
10609	ENSG00000163281.12	GNPDA2	chr4	-	44718308	44718410	44717112	44717295	44722083	44722242	0.0417977	0.064
67874	ENSG00000188352.13	FOCAD	chr9	+	20819795	20819900	20789350	20789608	20820323	20820425	0.00782168	0.0645
27074	ENSG00000168393.13	DTYMK	chr2	-	241680228	241680319	241678451	241678649	241685768	241685877	0.00245265	0.0645
24141	ENSG00000158825.6	CDA	chr1	+	20613841	20613899	20589096	20589283	20618451	20618903	0.0312034	0.0645
81363	ENSG00000067836.13	ROGDI	chr16	-	4802381	4802453	4801028	4801585	4802526	4802615	0.0192672	0.065
46590	ENSG00000164828.18	SUN1	chr7	+	849519	849603	843340	843520	849922	850033	0.00501052	0.0655
10408	ENSG00000136925.15	TSTD2	chr9	-	97627305	97627612	97625680	97625997	97633242	97633301	0.016379	0.0655
26520	ENSG00000165171.11	METTL27	chr7	-	73842017	73842144	73841069	73841198	73842489	73842516	0.0290577	0.0665
27633	ENSG00000090989.18	EXOC1	chr4	+	55891314	55891422	55890222	55890386	55892634	55892711	0.0240826	0.0665
28638	ENSG00000164654.16	MIOS	chr7	+	7582629	7582819	7574097	7574196	7583117	7583372	0.00144186	0.067
56501	ENSG00000196636.8	SDHAF3	chr7	+	97136387	97136467	97117722	97117897	97181011	97181487	0.0072436	0.0675
79477	ENSG00000128833.13	MYO5C	chr15	-	52282781	52282884	52279508	52279674	52295609	52295773	0.0376546	0.0675
35221	ENSG00000163608.15	NEPRO	chr3	-	113010642	113010704	113008170	113008430	113011044	113011165	0.00133731	0.068
7202	ENSG00000106462.12	EZH2	chr7	-	148846469	148846598	148829727	148829848	148884163	148884245	0.014404	0.068
6603	ENSG00000158315.11	RHBDL2	chr1	-	38911321	38911434	38895968	38896069	38915561	38915710	0.0386497	0.068
62918	ENSG00000108100.18	CCNY	chr10	+	35501500	35501535	35483403	35483478	35529972	35530030	0.011133	0.069
9774	ENSG00000186522.15	SEPTIN10	chr2	-	109593050	109593119	109567814	109567976	109613797	109613835	0.00845333	0.069
68183	ENSG00000173120.15	KDM2A	chr11	+	67131951	67132073	67121268	67121358	67180078	67180217	0.0221821	0.069
48443	ENSG00000163507.15	CIP2A	chr3	-	108582107	108582138	108581414	108581511	108582976	108583083	0.0369398	0.069
39067	ENSG00000127989.14	MTERF1	chr7	-	91880054	91880113	91870928	91874764	91880656	91880679	0.0376285	0.069
62425	ENSG00000078403.17	MLLT10	chr10	+	21668916	21669052	21651672	21651768	21670448	21670704	0.0187502	0.0695
45607	ENSG00000106603.20	COA1	chr7	-	43665657	43665722	43650611	43650712	43729428	43729505	0.00703264	0.07
30482	ENSG00000268362.6	ENSG00000268362	chr19	+	24048936	24049014	24046183	24046279	24049404	24049548	0.0263564	0.07
66245	ENSG00000133195.12	SLC39A11	chr17	-	73084807	73084846	73031555	73031714	73088656	73088775	0.0138015	0.0705
19221	ENSG00000131375.10	CAPN7	chr3	+	15245525	15245671	15242177	15242253	15246731	15246794	0.00517873	0.071
3301	ENSG00000156304.15	SCAF4	chr21	-	31700994	31701171	31696568	31696750	31701775	31701823	0.0146536	0.071
9770	ENSG00000186522.15	SEPTIN10	chr2	-	109593046	109593119	109567814	109567976	109613797	109613921	0.00933698	0.071
432	ENSG00000177485.7	ZBTB33	chrX	+	120252668	120252770	120250811	120250977	120253413	120258398	0.00737393	0.0715
35907	ENSG00000165102.15	HGSNAT	chr8	+	43173712	43173743	43172309	43172386	43178073	43178234	0.00325407	0.072
46994	ENSG00000162929.14	SANBR	chr2	+	61073457	61073551	61071605	61071792	61076919	61077158	0.00380864	0.072
8333	ENSG00000009950.16	MLXIPL	chr7	-	73605687	73605768	73599525	73599695	73616070	73616177	0.0305901	0.0725
17895	ENSG00000073331.18	ALPK1	chr4	+	112382397	112382552	112377677	112377898	112411826	112412025	0.0103725	0.073
9891	ENSG00000026508.21	CD44	chr11	+	35211245	35211449	35189834	35189972	35214851	35214861	0.0155121	0.0735
71849	ENSG00000050426.16	LETMD1	chr12	+	51056143	51056245	51053777	51053860	51056349	51056428	0.0102324	0.0735
41775	ENSG00000007341.19	ST7L	chr1	-	112581991	112582106	112578344	112578417	112582374	112582472	0.0257721	0.074
41016	ENSG00000130779.22	CLIP1	chr12	-	122347374	122347479	122340752	122341697	122352725	122352786	0.000753376	0.0745
10611	ENSG00000163281.12	GNPDA2	chr4	-	44722083	44722242	44717112	44717295	44726473	44726545	0.00358255	0.075
63028	ENSG00000106086.20	PLEKHA8	chr7	+	30050433	30050474	30049223	30049382	30052708	30052866	0.00284482	0.075
85111	ENSG00000108771.13	DHX58	chr17	-	42103607	42103798	42102215	42102312	42104765	42104927	0.0215999	0.075
13145	ENSG00000122566.22	HNRNPA2B1	chr7	-	26191421	26191650	26190992	26191128	26192494	26192577	0.0240652	0.075
69021	ENSG00000122545.21	SEPTIN7	chr7	+	35832797	35832893	35801218	35801270	35863551	35863658	0.00645665	0.0755
46055	ENSG00000153214.11	TMEM87B	chr2	+	112077191	112077282	112066935	112067067	112081056	112081118	0.0162896	0.0755
46381	ENSG00000107077.19	KDM4C	chr9	+	7105401	7105500	7103684	7103870	7128065	7128236	0.000957087	0.076
75787	ENSG00000102606.19	ARHGEF7	chr13	+	111288353	111288443	111286146	111286240	111300747	111300847	0.00921326	0.076
16396	ENSG00000177150.13	FAM210A	chr18	-	13670870	13670968	13666230	13666713	13671861	13671939	0.00137378	0.076
21978	ENSG00000119401.11	TRIM32	chr9	+	116697372	116697433	116687342	116687381	116697661	116698260	0.0027462	0.076
4708	ENSG00000085224.23	ATRX	chrX	-	77595711	77595785	77593695	77593849	77599410	77599580	0.0283725	0.076
68386	ENSG00000164808.17	SPIDR	chr8	+	47407860	47407961	47293866	47294030	47440322	47440397	0.0153961	0.0765
64446	ENSG00000116791.14	CRYZ	chr1	-	74730381	74730420	74724710	74724834	74732955	74733061	0.0085686	0.0765
20107	ENSG00000109736.15	MFSD10	chr4	-	2932599	2932690	2932044	2932153	2933105	2933177	0.0154682	0.0765
61029	ENSG00000119487.17	MAPKAP1	chr9	-	125669817	125669907	125657650	125657799	125706970	125707212	0.021027	0.0765
73954	ENSG00000212694.8	LINC01089	chr12	-	121802630	121802806	121801706	121801808	121802878	121802945	0.0091852	0.077
35045	ENSG00000218739.10	CEBPZOS	chr2	+	37198493	37198672	37196504	37196520	37199703	37199819	0.00413785	0.0785
42820	ENSG00000131931.8	THAP1	chr8	-	42839185	42839381	42836673	42838336	42843023	42843201	0.0246105	0.079
85895	ENSG00000213420.8	GPC2	chr7	-	100175571	100175894	100173457	100174765	100176206	100176365	0.0140513	0.079
71653	ENSG00000211455.8	STK38L	chr12	+	27300553	27300601	27297709	27297854	27302136	27302188	0.00549393	0.0795
31535	ENSG00000113649.13	TCERG1	chr5	+	146481149	146481200	146480027	146480094	146482591	146482727	0.0267027	0.0795
51649	ENSG00000093167.18	LRRFIP2	chr3	-	37154613	37154656	37148893	37149038	37174538	37174605	0.00202748	0.081
19607	ENSG00000124788.19	ATXN1	chr6	-	16753232	16753347	16657775	16657901	16761297	16761370	0.0215782	0.081
399	ENSG00000101972.20	STAG2	chrX	+	124090853	124090964	124090574	124090764	124094017	124094144	0.0142436	0.0815
64102	ENSG00000168566.13	SNRNP48	chr6	+	7599672	7599680	7595026	7595101	7601335	7601524	0.0187174	0.082
80416	ENSG00000140598.15	EFL1	chr15	-	82259087	82259155	82241269	82241403	82261687	82261797	0.0383568	0.083
70436	ENSG00000060237.19	WNK1	chr12	+	871264	871348	862082	862270	878214	878361	0.0213393	0.0835
37805	ENSG00000155542.12	SETD9	chr5	+	56911041	56911111	56910086	56910394	56913010	56913134	0.00628919	0.0835
26530	ENSG00000128513.16	POT1	chr7	-	124892701	124892815	124892373	124892380	124897164	124897212	0.000418263	0.084
67252	ENSG00000109920.13	FNBP4	chr11	-	47725736	47725836	47724471	47724778	47731373	47731561	0.000724557	0.084
53490	ENSG00000127603.32	MACF1	chr1	+	39480919	39481030	39479797	39480009	39484600	39484730	0.00976063	0.0845
10610	ENSG00000163281.12	GNPDA2	chr4	-	44718308	44718410	44717112	44717295	44726473	44726523	0.0224821	0.085
1472	ENSG00000169084.15	DHRSX	chrX	-	2408744	2408813	2392353	2392474	2425196	2425304	0.0256355	0.0865
21984	ENSG00000143207.21	COP1	chr1	-	176135009	176135086	176116623	176116681	176184632	176184664	0.0190526	0.0865
76695	ENSG00000011258.16	MBTD1	chr17	-	51202021	51202077	51201591	51201696	51202700	51202935	0.00433776	0.0875
75280	ENSG00000136122.18	BORA	chr13	+	72734959	72735005	72731280	72731387	72737961	72738043	0.0201312	0.0875
41493	ENSG00000023909.10	GCLM	chr1	-	93904522	93904588	93901584	93901669	93909037	93909430	0.0164719	0.088
21460	ENSG00000162959.14	MEMO1	chr2	-	31883385	31883462	31869847	31869952	31891991	31892134	0.0111118	0.088
17380	ENSG00000164162.14	ANAPC10	chr4	-	144999256	144999294	144995160	144995603	145064571	145064692	0.00954077	0.0885
71453	ENSG00000134283.18	PPHLN1	chr12	+	42384939	42384996	42374862	42375074	42387455	42387535	0.00968446	0.0885
75589	ENSG00000175198.17	PCCA	chr13	+	100102882	100102960	100089014	100089225	100111840	100111888	0.00712654	0.0885
61866	ENSG00000015171.20	ZMYND11	chr10	+	240055	240111	237584	237677	240892	240970	0.0255907	0.0885
64726	ENSG00000076685.19	NT5C2	chr10	-	103105357	103105381	103101234	103101326	103105705	103105801	0.0125609	0.089
58412	ENSG00000003436.16	TFPI	chr2	-	187529363	187529485	187503647	187503770	187554199	187554349	0.0121413	0.0895
64331	ENSG00000112541.19	PDE10A	chr6	-	165448927	165448977	165435236	165435377	165450241	165450362	0.00157165	0.0905
87040	ENSG00000187118.14	CMC1	chr3	+	28263290	28263380	28241583	28241812	28316332	28316423	0.0126604	0.0905
73856	ENSG00000256061.7	DNAAF4	chr15	-	55466929	55467161	55450221	55450367	55491122	55491256	0.00560495	0.0905
2741	ENSG00000070010.19	UFD1	chr22	-	19475067	19475100	19471686	19471808	19479082	19479172	0.0221377	0.0905
32780	ENSG00000143061.18	IGSF3	chr1	-	116606491	116606551	116603623	116604025	116607941	116608331	0.0231406	0.0905
65249	ENSG00000107902.14	LHPP	chr10	+	124517179	124517271	124498035	124498128	124613263	124614141	0.00180755	0.091
45095	ENSG00000115107.20	STEAP3	chr2	+	119230619	119231034	119223833	119223888	119239362	119239430	0.0104273	0.0915
74203	ENSG00000196498.13	NCOR2	chr12	-	124374412	124374463	124372021	124372610	124378236	124378384	0.00677267	0.0925
29613	ENSG00000131018.25	SYNE1	chr6	-	152130719	152130778	152121686	152122676	152132121	152132214	0.0362704	0.0925
7204	ENSG00000106462.12	EZH2	chr7	-	148846496	148846598	148829727	148829848	148884163	148884287	0.00725383	0.093
8473	ENSG00000234585.6	CCT6P3	chr7	+	65072144	65072247	65070908	65071042	65073440	65073514	0.0132851	0.093
7658	ENSG00000185238.13	PRMT3	chr11	+	20392210	20392260	20389743	20389826	20392896	20392999	0.0140301	0.096
62924	ENSG00000108100.18	CCNY	chr10	+	35525963	35525999	35483403	35483478	35529972	35530030	0.0100535	0.096
25580	ENSG00000137601.18	NEK1	chr4	-	169587558	169587613	169585348	169585549	169588648	169588735	0.0425128	0.0965
44370	ENSG00000152292.18	SH2D6	chr2	+	85435412	85435496	85434794	85435123	85435665	85435816	0.0296367	0.097
25119	ENSG00000134905.17	CARS2	chr13	-	110650636	110651100	110645966	110647239	110663450	110663530	0.0201323	0.0975
46908	ENSG00000139974.16	SLC38A6	chr14	+	61037058	61037141	61030444	61030523	61037624	61037683	0.0379798	0.0975
86809	ENSG00000101654.18	RNMT	chr18	+	13759941	13760208	13754113	13754147	13762038	13762344	0.0150796	0.098
60287	ENSG00000182150.19	ERCC6L2	chr9	+	96012224	96013647	96004519	96004701	96038875	96040580	0.0405493	0.098
71012	ENSG00000054654.20	SYNE2	chr14	+	64215285	64215354	64214143	64214470	64216247	64216387	0.00551909	0.0985
84671	ENSG00000105552.15	BCAT2	chr19	-	48807755	48808236	48806999	48807074	48810983	48811027	0.0187808	0.099
23408	ENSG00000151012.13	SLC7A11	chr4	-	138185120	138185244	138183201	138183305	138214584	138214629	0.0357185	0.099
76598	ENSG00000151338.19	MIPOL1	chr14	+	37247828	37247907	37198009	37198104	37266937	37267169	0.0364331	0.1
68251	ENSG00000160172.10	FAM86C2P	chr11	-	67799373	67799475	67796682	67796833	67803001	67803064	0.0440492	0.1
16544	ENSG00000153558.16	FBXL2	chr3	+	33297868	33297962	33297663	33297725	33358966	33359021	0.00739923	0.1005
34334	ENSG00000188641.14	DPYD	chr1	-	97720824	97720926	97699350	97699547	97721509	97721654	0.0050412	0.1005
7495	ENSG00000122786.20	CALD1	chr7	+	134935687	134935765	134932987	134933390	134941091	134941237	0.0113835	0.101
70435	ENSG00000060237.19	WNK1	chr12	+	871264	871348	862082	862270	878211	878312	0.0161022	0.101
41871	ENSG00000180537.13	RNF182	chr6	+	13974209	13974364	13924951	13925023	13976908	13977158	0.00653788	0.101
38790	ENSG00000176261.16	ZBTB8OS	chr1	-	32634767	32634792	32627507	32627544	32650432	32650535	0.0128526	0.102
1471	ENSG00000169084.15	DHRSX	chrX	-	2408744	2408813	2291501	2291603	2425196	2425304	0.0234063	0.102
60934	ENSG00000067066.17	SP100	chr2	+	230464066	230464150	230462434	230462518	230466300	230466354	0.012982	0.102
4257	ENSG00000131069.20	ACSS2	chr20	+	34908904	34908943	34882793	34882989	34913095	34913187	0.00880214	0.1025
50395	ENSG00000136643.12	RPS6KC1	chr1	+	213077695	213077816	213071005	213071041	213104453	213104569	0.0217234	0.1035
55494	ENSG00000146433.10	TMEM181	chr6	+	158607243	158607343	158605266	158605347	158608332	158608463	0.0161576	0.104
8267	ENSG00000223705.10	NSUN5P1	chr7	+	75411407	75411574	75410605	75410726	75414884	75415023	0.0479599	0.1045
23398	ENSG00000143643.13	TTC13	chr1	-	230943805	230943898	230940439	230940556	230945388	230945454	0.0142153	0.105
43834	ENSG00000114956.20	DGUOK	chr2	+	73957124	73957240	73926825	73927052	73958145	73958245	0.00326342	0.105
39687	ENSG00000160087.21	UBE2J2	chr1	-	1267732	1267992	1263345	1263386	1273665	1273815	0.0355695	0.1055
29734	ENSG00000165240.22	ATP7A	chrX	+	78029249	78029444	78020944	78021079	78031399	78031582	0.038693	0.106
47071	ENSG00000099290.17	WASHC2A	chr10	+	50092161	50092233	50091430	50091518	50093267	50093386	0.0112183	0.106
19091	ENSG00000259256.2	LINC01895	chr18	-	3348132	3348250	3347695	3347988	3358438	3358622	0.00775522	0.1065
72302	ENSG00000076108.12	BAZ2A	chr12	-	56617394	56617532	56615013	56615607	56630124	56630326	0.00388438	0.1065
65449	ENSG00000065882.17	TBC1D1	chr4	+	38060619	38060658	38054198	38054338	38089931	38090117	0.00338471	0.1065
43835	ENSG00000114956.20	DGUOK	chr2	+	73957124	73957240	73946718	73946906	73958145	73958245	0.00386976	0.107
67439	ENSG00000198561.16	CTNND1	chr11	+	57791491	57791673	57761801	57762119	57794009	57794081	0.0107359	0.107
75781	ENSG00000102606.19	ARHGEF7	chr13	+	111209871	111210002	111205288	111205373	111217678	111217800	0.0344788	0.107
23792	ENSG00000055917.16	PUM2	chr2	-	20278582	20278819	20263192	20263460	20282946	20283231	0.011581	0.1075
27926	ENSG00000124782.21	RREB1	chr6	+	7240437	7240602	7228996	7231907	7246423	7247221	0.00951629	0.108
51915	ENSG00000135250.17	SRPK2	chr7	-	105125781	105125874	105117387	105118022	105126992	105127062	0.0273057	0.108
39395	ENSG00000223960.8	CHROMR	chr2	+	178426365	178426661	178413634	178414113	178430694	178430889	0.028022	0.1085
28609	ENSG00000152133.16	GPATCH11	chr2	+	37089639	37089866	37088368	37088440	37091915	37092036	0.0189721	0.1085
15171	ENSG00000258644.6	SYNJ2BP-COX16	chr14	-	70388469	70388606	70375675	70375771	70416899	70416984	0.0146152	0.1095
39397	ENSG00000223960.8	CHROMR	chr2	+	178426365	178426680	178413676	178414113	178430694	178430889	0.0278249	0.1095
56202	ENSG00000104312.8	RIPK2	chr8	+	89762828	89762982	89757815	89758233	89765340	89765496	0.0169957	0.1105
65503	ENSG00000148814.18	LRRC27	chr10	+	132342212	132342271	132337564	132337695	132344497	132344650	0.00932099	0.1105
70274	ENSG00000165698.16	SPACA9	chr9	+	132887368	132887571	132883910	132884091	132888289	132888437	0.0310836	0.1105
57713	ENSG00000008513.16	ST3GAL1	chr8	-	133499134	133499189	133475718	133476600	133545773	133545926	0.0200464	0.1105
84565	ENSG00000137822.13	TUBGCP4	chr15	+	43399111	43399174	43398037	43398179	43400043	43400221	0.00174003	0.111
78020	ENSG00000198130.16	HIBCH	chr2	-	190208879	190208913	190203919	190205232	190212955	190213075	0.00212464	0.111
39399	ENSG00000223960.8	CHROMR	chr2	+	178426365	178426703	178414022	178414113	178430694	178430889	0.0264465	0.112
59689	ENSG00000122483.18	CCDC18	chr1	+	93205509	93205631	93201891	93201988	93207106	93207398	0.00910915	0.113
6839	ENSG00000078674.19	PCM1	chr8	+	17924712	17924780	17922987	17923188	17935588	17935706	0.000686936	0.1135
80062	ENSG00000198496.12	NBR2	chr17	+	43131207	43131270	43125609	43125770	43138656	43138922	0.0105197	0.1135
79964	ENSG00000260007.3	ENSG00000260007	chr15	-	68218535	68218650	68197439	68197628	68229501	68229677	0.00482907	0.114
51033	ENSG00000154743.19	TSEN2	chr3	+	12505153	12505231	12503261	12503784	12519058	12519197	0.0103189	0.1145
46422	ENSG00000088179.9	PTPN4	chr2	+	119920068	119920241	119915178	119915242	119926597	119926666	0.00796527	0.1155
39393	ENSG00000223960.8	CHROMR	chr2	+	178426365	178426505	178413653	178414113	178430694	178430889	0.0263779	0.116
78999	ENSG00000138375.13	SMARCAL1	chr2	+	216438419	216438485	216435337	216435496	216447017	216447158	0.0287542	0.116
75292	ENSG00000083535.16	PIBF1	chr13	+	72965273	72965404	72931164	72931267	72998821	72998995	0.000556462	0.116
44777	ENSG00000005175.10	RPAP3	chr12	-	47679492	47679594	47670106	47670345	47679703	47679774	0.00847058	0.116
63913	ENSG00000198646.14	NCOA6	chr20	-	34740362	34743341	34736689	34736758	34746806	34746928	0.00557994	0.1165
28789	ENSG00000109762.17	SNX25	chr4	+	185351444	185351609	185346536	185346650	185353484	185353602	0.0193541	0.1165
78047	ENSG00000140153.18	WDR20	chr14	+	102194937	102195120	102139843	102140172	102222829	102223358	0.0249012	0.1165
47771	ENSG00000100461.18	RBM23	chr14	-	22908332	22908399	22906200	22906368	22909482	22909595	0.0138216	0.117
31039	ENSG00000112367.12	FIG4	chr6	+	109741443	109741544	109735149	109735298	109743109	109743272	0.0270302	0.117
61672	ENSG00000158545.16	ZC3H18	chr16	+	88587541	88587613	88586599	88586684	88598177	88598326	0.00504437	0.1175
35913	ENSG00000162670.11	BRINP3	chr1	-	190281559	190281750	190264864	190265055	190454654	190454940	0.00853105	0.119
66091	ENSG00000178971.16	CTC1	chr17	-	8229141	8229206	8228726	8228892	8229301	8229446	0.0299233	0.1195
75650	ENSG00000169398.19	PTK2	chr8	-	140948665	140948723	140890542	140890769	141000879	141001122	0.00398626	0.12
8695	ENSG00000183696.14	UPP1	chr7	+	48099669	48099787	48094762	48094827	48101823	48101870	0.00101723	0.1215
78792	ENSG00000173230.16	GOLGB1	chr3	-	121668313	121668508	121668060	121668158	121669196	121669355	0.00138269	0.122
55605	ENSG00000113658.18	SMAD5	chr5	+	136147831	136147906	136132844	136132962	136153591	136153763	0.0110952	0.122
51865	ENSG00000163788.14	SNRK	chr3	+	43303097	43303792	43286537	43286675	43332168	43332310	0.023746	0.122
9639	ENSG00000071564.17	TCF3	chr19	-	1612206	1612433	1609289	1611849	1615284	1615485	0.0152916	0.1225
19267	ENSG00000057663.16	ATG5	chr6	-	106308363	106308491	106293027	106293106	106316100	106316208	0.0207307	0.1225
78878	ENSG00000119685.20	TTLL5	chr14	+	75902141	75902224	75882684	75882902	75954423	75955079	0.0246074	0.123
37054	ENSG00000177119.17	ANO6	chr12	+	45302013	45302093	45216019	45216391	45331294	45331423	0.00119433	0.123
87962	ENSG00000174652.20	ZNF266	chr19	-	9434064	9434235	9420064	9420218	9434797	9434859	0.0124396	0.1235
9638	ENSG00000071564.17	TCF3	chr19	-	1612206	1612430	1610964	1611849	1615284	1615821	0.0127163	0.1235
80895	ENSG00000154237.13	LRRK1	chr15	+	100973803	100973967	100924510	100924729	100983527	100983699	0.00405225	0.126
79715	ENSG00000157470.12	FAM81A	chr15	+	59439023	59439064	59438200	59438282	59439954	59440123	0.0123581	0.126
14135	ENSG00000151725.12	CENPU	chr4	-	184700819	184700881	184697646	184697803	184702088	184702136	0.000343461	0.1265
75643	ENSG00000169398.19	PTK2	chr8	-	140925561	140925749	140890542	140890769	141001124	141001164	0.0123557	0.1265
38426	ENSG00000110844.14	PRPF40B	chr12	+	49630544	49630625	49623413	49623593	49631400	49631544	0.0112899	0.127
14080	ENSG00000031003.11	FAM13B	chr5	-	137956476	137956542	137954165	137954376	137959615	137959763	0.000825587	0.128
30701	ENSG00000158161.16	EYA3	chr1	-	28042570	28042650	28038838	28038905	28048382	28048426	0.00548874	0.128
34838	ENSG00000151881.15	TMEM267	chr5	-	43454454	43454605	43453657	43454043	43476113	43476258	0.0227283	0.13
63361	ENSG00000104164.12	BLOC1S6	chr15	+	45603099	45603187	45587235	45587525	45605427	45605470	0.0306493	0.13
58343	ENSG00000147799.12	ARHGAP39	chr8	-	144537720	144537813	144534128	144534202	144545248	144545810	0.00573239	0.131
52538	ENSG00000163947.12	ARHGEF3	chr3	-	57035087	57035176	56958822	56958889	57078546	57078815	0.00125596	0.1315
44366	ENSG00000152292.18	SH2D6	chr2	+	85435412	85435496	85434339	85434370	85435665	85435816	0.0407439	0.132
82056	ENSG00000213468.7	FIRRE	chrX	-	131695466	131695620	131691995	131692636	131695843	131695913	0.0170316	0.133
66400	ENSG00000133794.20	ARNTL	chr11	+	13326412	13326467	13309986	13310059	13349944	13350070	0.00583812	0.1335
78046	ENSG00000140153.18	WDR20	chr14	+	102194937	102195120	102139843	102140172	102208602	102208683	0.0268302	0.134
47768	ENSG00000100461.18	RBM23	chr14	-	22908332	22908380	22906027	22906368	22909482	22909595	0.00673213	0.1345
62904	ENSG00000095794.20	CREM	chr10	+	35188199	35188388	35148367	35148491	35206894	35207006	0.00588393	0.135
87177	ENSG00000154839.10	SKA1	chr18	+	50380125	50380250	50375819	50375918	50382128	50382226	0.0239569	0.135
76129	ENSG00000102805.16	CLN5	chr13	+	76998042	76998085	76995901	76996127	77000457	77002477	0.0182223	0.135
75656	ENSG00000169398.19	PTK2	chr8	-	140983841	140984155	140925688	140925749	141002013	141002216	0.0209378	0.137
32471	ENSG00000214078.13	CPNE1	chr20	-	35655201	35655344	35632794	35632923	35664801	35664882	0.0132104	0.138
83706	ENSG00000110841.14	PPFIBP1	chr12	+	27677063	27677096	27676427	27676599	27679488	27679639	0.0141809	0.139
74379	ENSG00000185684.16	EP400P1	chr12	+	132103996	132105304	132090848	132090943	132108571	132108682	0.00282929	0.1395
73163	ENSG00000166153.17	DEPDC4	chr12	-	100263496	100263893	100262263	100262409	100266919	100267055	0.018158	0.142
72466	ENSG00000135655.16	USP15	chr12	+	62349220	62349307	62325871	62325933	62355330	62355475	0.0102623	0.142
44365	ENSG00000152292.18	SH2D6	chr2	+	85435268	85435496	85435067	85435123	85435665	85435824	0.00423653	0.144
16489	ENSG00000189298.14	ZKSCAN3	chr6	+	28363691	28363815	28363302	28363385	28365425	28366746	0.00496731	0.145
86677	ENSG00000065717.15	TLE2	chr19	-	3017839	3017859	3015652	3015760	3019282	3019463	0.00163884	0.145
4021	ENSG00000124177.16	CHD6	chr20	-	41551304	41551360	41533049	41533570	41618339	41618377	0.0161602	0.146
20728	ENSG00000109686.19	SH3D19	chr4	-	151144219	151144288	151143909	151144050	151147921	151148186	0.0199839	0.1465
47713	ENSG00000136536.15	MARCHF7	chr2	+	159714556	159714598	159712505	159712606	159729008	159729175	0.0159354	0.147
22198	ENSG00000100479.13	POLE2	chr14	-	49674349	49674427	49674122	49674216	49679724	49679800	0.00520908	0.1475
664	ENSG00000225470.8	JPX	chrX	+	73994863	73994961	73944583	73944662	73998767	73998844	0.00907521	0.148
44368	ENSG00000152292.18	SH2D6	chr2	+	85435412	85435496	85434472	85434497	85435665	85435816	0.0217395	0.1485
47503	ENSG00000080345.18	RIF1	chr2	+	151468473	151468551	151467999	151468146	151468640	151468756	0.0104391	0.1505
29667	ENSG00000164306.11	PRIMPOL	chr4	+	184678231	184678394	184672172	184672460	184685575	184685684	0.00049898	0.151
9659	ENSG00000180776.16	ZDHHC20	chr13	-	21378660	21378738	21372570	21376655	21381433	21381455	0.0158037	0.1515
35176	ENSG00000122481.17	RWDD3	chr1	+	95246541	95246657	95234209	95234315	95246755	95247217	0.000963329	0.152
73162	ENSG00000166153.17	DEPDC4	chr12	-	100263496	100263692	100262263	100262409	100266919	100267079	0.0144341	0.152
60549	ENSG00000261824.8	LINC00662	chr19	-	27727816	27727979	27715576	27715858	27732795	27732967	0.00734945	0.1525
15291	ENSG00000134490.14	TMEM241	chr18	-	23430630	23430677	23421366	23421444	23437780	23437853	0.0016161	0.153
79294	ENSG00000137872.17	SEMA6D	chr15	+	47768580	47768748	47767036	47767093	47770496	47770765	0.040289	0.153
49320	ENSG00000178691.11	SUZ12	chr17	+	31947616	31947685	31940421	31940486	31966146	31966196	0.00169197	0.1555
76524	ENSG00000258704.7	SRP54-AS1	chr14	-	34963928	34964040	34934016	34934131	34969169	34969307	0.0119905	0.156
31417	ENSG00000075651.17	PLD1	chr3	-	171686684	171686798	171677565	171677694	171687370	171687584	0.0317428	0.156
45109	ENSG00000144426.19	NBEAL1	chr2	+	203193794	203193911	203190291	203190389	203197301	203197391	0.0279203	0.158
41313	ENSG00000168137.20	SETD5	chr3	+	9421478	9421592	9397903	9397977	9422722	9423257	0.0205548	0.1605
75649	ENSG00000169398.19	PTK2	chr8	-	140948665	140948723	140890542	140890769	140983841	140984155	0.0256773	0.1605
46297	ENSG00000275052.5	PPP4R3B	chr2	-	55578246	55578342	55577314	55577356	55579678	55579781	0.00166286	0.161
59444	ENSG00000051382.9	PIK3CB	chr3	-	138796462	138796567	138759172	138759359	138834694	138834833	0.0169289	0.1625
68477	ENSG00000184154.16	LRRC51	chr11	+	72089028	72089165	72080336	72080885	72093495	72093701	0.00715729	0.165
56381	ENSG00000164951.16	PDP1	chr8	+	93917910	93917945	93916946	93917218	93922015	93922289	0.00495656	0.166
87159	ENSG00000141644.18	MBD1	chr18	-	50271468	50271540	50267516	50267663	50272676	50272738	0.0124436	0.166
54863	ENSG00000152601.18	MBNL1	chr3	+	152455541	152455577	152447619	152447773	152456266	152456361	0.0171735	0.1665
85401	ENSG00000267546.2	ENSG00000267546	chr17	-	76557171	76557297	76550840	76551163	76557623	76557648	0.0109541	0.1705
68250	ENSG00000160172.10	FAM86C2P	chr11	-	67799373	67799475	67793195	67793293	67803001	67803064	0.0214852	0.171
3216	ENSG00000205726.15	ITSN1	chr21	+	33826817	33826863	33819240	33819323	33829623	33829686	0.0132644	0.172
76789	ENSG00000100523.16	DDHD1	chr14	-	53051843	53051927	53036744	53046949	53054437	53054629	0.0412298	0.172
77936	ENSG00000267080.7	ASB16-AS1	chr17	-	44182929	44183093	44181622	44181741	44186564	44186707	0.0241653	0.172
58484	ENSG00000147852.17	VLDLR	chr9	+	2651414	2651498	2650369	2650516	2651873	2651954	0.00427631	0.1735
75400	ENSG00000005810.19	MYCBP2	chr13	-	77118339	77118519	77097369	77099013	77121372	77121495	0.0306316	0.176
88681	ENSG00000105176.18	URI1	chr19	+	29971192	29971227	29942238	29942664	29985222	29985301	0.00171278	0.177
76078	ENSG00000072864.16	NDE1	chr16	+	15699728	15699854	15694164	15694256	15724190	15724222	0.0280482	0.178
76319	ENSG00000100897.18	DCAF11	chr14	+	24115205	24115293	24114696	24114924	24115381	24115392	0.00826877	0.179
939	ENSG00000232593.7	KANTR	chrX	+	53099471	53099608	53094399	53094474	53141847	53142707	0.0107946	0.179
36392	ENSG00000157985.19	AGAP1	chr2	+	235930764	235930923	235908737	235908906	235968461	235968623	0.0171036	0.179
4331	ENSG00000171456.21	ASXL1	chr20	+	32360709	32360806	32359236	32359642	32366383	32366466	0.0108945	0.18
53069	ENSG00000146166.17	LGSN	chr6	-	63293667	63293856	63285586	63285753	63294912	63295045	0.0268532	0.18
66919	ENSG00000105443.16	CYTH2	chr19	+	48477716	48477719	48474837	48474949	48478068	48478145	0.0205704	0.1805
1909	ENSG00000196588.21	MRTFA	chr22	-	40594673	40594735	40552105	40552367	40636477	40636685	0.0276103	0.1815
9435	ENSG00000127954.13	STEAP4	chr7	-	88290915	88291014	88283813	88284271	88306791	88306880	0.0128681	0.182
5405	ENSG00000183207.14	RUVBL2	chr19	+	48994504	48994933	48993897	48993923	48999322	48999364	0.00321403	0.1825
44097	ENSG00000080822.17	CLDND1	chr3	-	98521652	98521718	98521132	98521442	98522848	98522922	0.00478047	0.183
22059	ENSG00000148225.16	WDR31	chr9	-	113328880	113328955	113323010	113323155	113330983	113331113	0.000466029	0.184
68425	ENSG00000132849.22	PATJ	chr1	+	62153357	62153481	62148283	62148390	62160907	62161389	0.0168514	0.1845
76079	ENSG00000072864.16	NDE1	chr16	+	15699728	15699854	15696708	15696860	15724190	15724222	0.0202613	0.1845
28831	ENSG00000183814.16	LIN9	chr1	-	226295841	226295946	226287663	226287797	226297718	226297813	0.0191741	0.187
65926	ENSG00000005801.18	ZNF195	chr11	-	3373576	3373656	3371576	3371703	3377616	3377802	0.0242458	0.187
21340	ENSG00000123600.21	METTL8	chr2	-	171433025	171433219	171392042	171392197	171433882	171433990	0.010817	0.187
39928	ENSG00000117155.17	SSX2IP	chr1	-	84680337	84680387	84671188	84671308	84690153	84690468	0.0192508	0.187
65477	ENSG00000175470.20	PPP2R2D	chr10	+	131943967	131943997	131940581	131940694	131944094	131944145	0.0387792	0.188
36817	ENSG00000206530.11	CFAP44	chr3	-	113333405	113333583	113330167	113330668	113341743	113341918	0.0075766	0.1885
44091	ENSG00000080822.17	CLDND1	chr3	-	98521652	98521696	98521132	98521442	98522848	98522955	0.00458116	0.189
18231	ENSG00000118513.20	MYB	chr6	+	135187833	135187905	135185876	135186020	135189790	135189883	0.00610545	0.189
2581	ENSG00000228315.12	GUSBP11	chr22	-	23709129	23709241	23694118	23695517	23709785	23709867	0.026818	0.19
62552	ENSG00000107890.17	ANKRD26	chr10	-	27005616	27005723	26982692	26982813	27006916	27006962	0.00924785	0.1905
73639	ENSG00000173064.14	HECTD4	chr12	-	112247461	112247550	112246900	112247076	112248066	112248171	0.000774037	0.191
44094	ENSG00000080822.17	CLDND1	chr3	-	98521652	98521703	98521132	98521442	98522848	98522875	0.00417834	0.1915
16242	ENSG00000113163.19	CERT1	chr5	-	75399309	75399387	75389591	75389687	75400204	75400297	0.00802069	0.192
27449	ENSG00000162194.13	LBHD1	chr11	-	62671239	62671388	62669881	62670015	62671563	62671633	0.00314692	0.193
81442	ENSG00000163013.12	FBXO41	chr2	-	73265892	73265966	73265281	73265640	73266456	73266682	0.0294495	0.195
77934	ENSG00000267080.7	ASB16-AS1	chr17	-	44182929	44183069	44181622	44181741	44186564	44186625	0.0103833	0.1955
33653	ENSG00000116731.23	PRDM2	chr1	+	13778417	13782831	13773077	13773188	13816426	13816570	0.0115517	0.196
63644	ENSG00000172731.15	LRRC20	chr10	-	70323862	70324030	70298969	70301508	70340552	70340702	0.00495751	0.197
25130	ENSG00000247796.3	MOCS2-DT	chr5	+	53112239	53113034	53109841	53110148	53113858	53114109	0.00706205	0.198
39929	ENSG00000117155.17	SSX2IP	chr1	-	84680337	84680387	84671188	84671308	84690370	84690461	0.0112911	0.1985
57649	ENSG00000135541.22	AHI1	chr6	-	135497187	135497249	135492227	135492291	135497582	135497617	0.0249929	0.2005
63179	ENSG00000114098.18	ARMC8	chr3	+	138188454	138188530	138187266	138187599	138209816	138209893	0.0158291	0.203
73396	ENSG00000134897.14	BIVM	chr13	+	102805057	102805239	102800351	102800735	102807145	102807745	0.00626167	0.2035
9882	ENSG00000026508.21	CD44	chr11	+	35208104	35208206	35189834	35190065	35211245	35211253	0.0122963	0.2035
51864	ENSG00000163788.14	SNRK	chr3	+	43299753	43299815	43286539	43286675	43303097	43303792	0.00316004	0.208
77596	ENSG00000140022.14	STON2	chr14	-	81324016	81324187	81276900	81278739	81370987	81371185	0.00167884	0.2085
70948	ENSG00000032742.18	IFT88	chr13	+	20589810	20589867	20582956	20583019	20590966	20591020	0.00743459	0.209
85670	ENSG00000141376.23	BCAS3	chr17	+	61380505	61380571	61368326	61368494	61391976	61392182	0.00438958	0.209
56757	ENSG00000141380.14	SS18	chr18	-	26082362	26082528	26078075	26078160	26084051	26084175	0.00420127	0.209
63000	ENSG00000243660.12	ZNF487	chr10	+	43476106	43476202	43475720	43475847	43481428	43481678	0.0125616	0.21
19095	ENSG00000259256.2	LINC01895	chr18	-	3374763	3374959	3368560	3368688	3383370	3383438	0.00154781	0.211
14605	ENSG00000146267.12	FAXC	chr6	-	99349106	99349228	99342897	99343033	99350015	99350062	0.000999067	0.2115
41235	ENSG00000115594.12	IL1R1	chr2	+	102157718	102157785	102153940	102154017	102164773	102164953	0.00834448	0.2125
32371	ENSG00000131943.20	C19orf12	chr19	-	29705273	29705394	29702841	29702977	29715124	29715275	0.0178043	0.2155
84881	ENSG00000133193.13	FAM104A	chr17	-	73212677	73212740	73207364	73209768	73227164	73227264	0.00137996	0.2185
86729	ENSG00000101745.17	ANKRD12	chr18	+	9204475	9204544	9195550	9195698	9208656	9208803	0.0152715	0.2185
869	ENSG00000165591.7	FAAH2	chrX	+	57446927	57447039	57380911	57381029	57488756	57489193	0.000184607	0.22
29155	ENSG00000186951.17	PPARA	chr22	+	46219811	46220014	46218262	46218401	46231791	46232239	0.0219267	0.2225
21917	ENSG00000204520.14	MICA	chr6	+	31402156	31402356	31400748	31400763	31410542	31410715	0.0166603	0.2245
67836	ENSG00000111011.18	RSRC2	chr12	-	122522798	122522906	122522142	122522299	122526169	122526293	0.0307598	0.2265
54851	ENSG00000148481.14	MINDY3	chr10	-	15838227	15838279	15837203	15837318	15841425	15841599	0.00904003	0.228
75655	ENSG00000169398.19	PTK2	chr8	-	140948665	140948723	140925660	140925749	141002013	141002216	0.00305363	0.2295
20179	ENSG00000109685.19	NSD2	chr4	+	1939653	1939778	1935143	1935262	1951071	1951180	0.0018514	0.2315
56887	ENSG00000264538.7	SUZ12P1	chr17	+	30743300	30743369	30731705	30732123	30759490	30759539	0.00294663	0.2325
11526	ENSG00000116754.14	SRSF11	chr1	+	70230556	70230618	70228421	70228555	70231094	70231203	0.00562517	0.233
19092	ENSG00000259256.2	LINC01895	chr18	-	3368560	3368688	3365896	3365926	3374763	3374959	0.00306346	0.233
9880	ENSG00000026508.21	CD44	chr11	+	35208104	35208206	35189834	35189972	35214851	35214914	0.0113309	0.233
63180	ENSG00000114098.18	ARMC8	chr3	+	138188454	138188530	138187266	138187599	138221925	138221997	0.0152988	0.233
84581	ENSG00000196535.18	MYO18A	chr17	-	29116443	29116455	29115663	29115840	29118044	29118189	0.00200102	0.236
76810	ENSG00000180008.9	SOCS4	chr14	+	55031862	55031991	55027235	55027471	55042951	55049489	0.0103751	0.2365
25735	ENSG00000274265.5	ENSG00000274265	chr1	+	149177157	149177212	149175769	149176250	149250564	149251066	0.00946787	0.2365
50014	ENSG00000129810.15	SGO1	chr3	-	20175004	20175055	20171042	20171232	20176600	20176659	0.0126342	0.238
25858	ENSG00000188313.13	PLSCR1	chr3	-	146537995	146538044	146536539	146536565	146541133	146541180	0.0116082	0.24
48287	ENSG00000180228.14	PRKRA	chr2	-	178445425	178445535	178444421	178444500	178447504	178447586	0.028526	0.243
66282	ENSG00000126698.11	DNAJC8	chr1	-	28200152	28200232	28199455	28199574	28201255	28201370	0.0180087	0.243
50243	ENSG00000204120.16	GIGYF2	chr2	+	232722553	232722658	232703423	232703489	232731121	232731258	0.00571086	0.244
72537	ENSG00000187098.18	MITF	chr3	+	69838593	69838632	69739481	69739701	69879133	69879347	0.00606395	0.2445
62553	ENSG00000107890.17	ANKRD26	chr10	-	27005622	27005723	26995040	26995147	27006916	27006962	0.00451742	0.245
68475	ENSG00000184154.16	LRRC51	chr11	+	72088296	72088380	72080565	72080885	72093495	72093701	0.00290597	0.247
62755	ENSG00000141002.20	TCF25	chr16	+	89893788	89893858	89887651	89887681	89895082	89895137	0.000744098	0.247
2768	ENSG00000273032.3	DGCR5	chr22	+	18987756	18987900	18970513	18970658	18990719	18990924	0.00546834	0.247
34921	ENSG00000168071.22	CCDC88B	chr11	+	64351159	64351255	64349550	64349668	64351475	64351616	0.023792	0.2495
14814	ENSG00000175471.20	MCTP1	chr5	-	94799012	94799132	94779109	94779163	94868332	94868452	0.00801952	0.2495
53100	ENSG00000146426.19	TIAM2	chr6	+	154860737	154860998	154832696	154833409	154907729	154908868	0.0190818	0.2515
50001	ENSG00000081052.14	COL4A4	chr2	-	227010312	227010501	227008017	227008304	227012180	227012297	0.0240899	0.253
16408	ENSG00000138468.16	SENP7	chr3	-	101417592	101417790	101372007	101372126	101458954	101459052	0.0237847	0.2535
23430	ENSG00000100483.14	VCPKMT	chr14	-	50112614	50112719	50108632	50109713	50114284	50114404	0.0268563	0.2545
88539	ENSG00000105717.14	PBX4	chr19	-	19599291	19599365	19570585	19570833	19618510	19618681	0.022024	0.255
29403	ENSG00000243943.10	ZNF512	chr2	+	27583657	27583716	27582968	27583142	27598069	27598254	0.00317645	0.258
42912	ENSG00000115310.19	RTN4	chr2	-	55025085	55027485	54987490	54987698	55028163	55028220	0.0154726	0.258
88687	ENSG00000164609.10	SLU7	chr5	-	160417111	160417241	160415124	160415310	160418595	160419081	0.0167677	0.2585
39925	ENSG00000117155.17	SSX2IP	chr1	-	84680337	84680387	84670645	84670815	84690153	84690468	0.0171073	0.2585
39492	ENSG00000272419.6	LINC01145	chr1	-	145214676	145214731	145170941	145171185	145215638	145215726	0.0058328	0.26
87454	ENSG00000166377.21	ATP9B	chr18	+	79213961	79214038	79206935	79207012	79253380	79253541	0.00324069	0.2635
65927	ENSG00000005801.18	ZNF195	chr11	-	3373576	3373656	3371576	3371703	3379037	3379125	0.0261226	0.265
71164	ENSG00000111731.13	C2CD5	chr12	-	22459491	22459542	22456970	22457161	22469708	22469795	0.0233407	0.276
52606	ENSG00000163686.15	ABHD6	chr3	+	58249877	58249942	58237791	58237916	58256561	58256705	0.00284175	0.2775
84116	ENSG00000278768.3	BACE1-AS	chr11	+	117292210	117292333	117291702	117291771	117293074	117293346	0.0209768	0.278
16409	ENSG00000138468.16	SENP7	chr3	-	101417592	101417790	101398860	101399055	101458954	101459052	0.0120006	0.2795
23371	ENSG00000160767.22	FAM189B	chr1	-	155251094	155251164	155248404	155248473	155253624	155253732	0.0170322	0.2795
44089	ENSG00000080822.17	CLDND1	chr3	-	98521652	98521696	98521132	98521437	98522848	98522955	0.0187472	0.2795
17975	ENSG00000188517.17	COL25A1	chr4	-	108825195	108825222	108823875	108824227	108827134	108827188	0.00307226	0.28
69394	ENSG00000149231.16	CCDC82	chr11	-	96387529	96387613	96383961	96384761	96389843	96389865	0.0161231	0.2815
44095	ENSG00000080822.17	CLDND1	chr3	-	98521652	98521718	98521132	98521437	98522848	98522922	0.00642733	0.282
74213	ENSG00000287737.2	ENSG00000287737	chr17	+	82274281	82274483	82273777	82273923	82274891	82275073	0.00497484	0.286
62447	ENSG00000125772.14	GPCPD1	chr20	-	5586193	5586269	5584280	5584322	5593326	5593411	0.00256376	0.289
19302	ENSG00000145244.12	CORIN	chr4	-	47680140	47680251	47677937	47678054	47683730	47683838	0.0450248	0.289
39337	ENSG00000159111.13	MRPL10	chr17	-	47829138	47829236	47828500	47828670	47831310	47831523	0.00444936	0.29
8886	ENSG00000138629.16	UBL7	chr15	-	74449625	74449675	74445976	74446227	74456551	74456671	0.0311782	0.2905
44092	ENSG00000080822.17	CLDND1	chr3	-	98521652	98521703	98521132	98521437	98522848	98522875	0.0115355	0.291
14817	ENSG00000175471.20	MCTP1	chr5	-	94923961	94924021	94912805	94912976	94940083	94940176	0.0092841	0.293
12780	ENSG00000285458.1	ENSG00000285458	chr4	-	86932221	86932319	86926227	86926326	86933394	86933542	0.0010094	0.295
50000	ENSG00000081052.14	COL4A4	chr2	-	227010312	227010501	227008017	227008239	227012180	227012297	0.0433057	0.296
27632	ENSG00000090989.18	EXOC1	chr4	+	55888887	55888932	55882726	55883928	55890222	55890386	0.0115645	0.2975
60550	ENSG00000261824.8	LINC00662	chr19	-	27727816	27727979	27721701	27721815	27732795	27732967	0.00544546	0.3005
18376	ENSG00000248019.3	FAM13A-AS1	chr4	+	88722150	88722344	88711854	88712017	88723208	88723315	0.0412014	0.301
87458	ENSG00000166377.21	ATP9B	chr18	+	79375393	79375426	79373897	79374101	79377246	79378142	0.0141478	0.303
63282	ENSG00000242086.8	MUC20-OT1	chr3	+	195696360	195696589	195688532	195688797	195699029	195699116	0.0146071	0.3035
61195	ENSG00000175854.14	SWI5	chr9	+	128313829	128313905	128285938	128286033	128315423	128316123	0.00464987	0.3045
84605	ENSG00000104218.16	CSPP1	chr8	+	67091802	67091883	67086006	67086110	67093542	67093603	0.0231929	0.3095
87763	ENSG00000118965.16	WDR35	chr2	-	19960553	19960614	19953833	19953978	19966723	19966909	0.00510348	0.31
18027	ENSG00000080823.23	MOK	chr14	-	102263545	102263616	102251443	102251995	102283477	102283592	0.0379197	0.316
45605	ENSG00000106603.20	COA1	chr7	-	43657215	43657269	43650611	43650712	43665657	43665722	0.0291481	0.317
14387	ENSG00000116698.22	SMG7	chr1	+	183501130	183501267	183472499	183472649	183502252	183502391	0.00112527	0.3225
37303	ENSG00000197362.15	ZNF786	chr7	-	149080590	149080717	149074385	149074538	149090622	149090718	0.0012413	0.3265
43944	ENSG00000250337.8	PURPL	chr5	+	27477638	27477801	27475534	27475695	27484925	27485029	0.00244178	0.3415
61018	ENSG00000077157.22	PPP1R12B	chr1	+	202501858	202502005	202496818	202496822	202558876	202558893	0.0221756	0.3465
81438	ENSG00000140650.13	PMM2	chr16	+	8850932	8851050	8849848	8849993	8855033	8855217	0.000357411	0.348
25734	ENSG00000274265.5	ENSG00000274265	chr1	+	149177157	149177212	149175769	149176250	149190635	149190795	0.00628431	0.35
9264	ENSG00000135951.16	TSGA10	chr2	-	99154290	99154427	99148263	99148348	99154692	99154861	0.000103913	0.352
83658	ENSG00000181031.16	RPH3AL	chr17	-	333758	333934	327466	327579	386196	386233	0.0176405	0.353
35167	ENSG00000122481.17	RWDD3	chr1	+	95239776	95239810	95234224	95234315	95246755	95247223	0.0093156	0.3535
82059	ENSG00000213468.7	FIRRE	chrX	-	131709497	131709556	131691529	131692636	131711650	131711720	0.00511633	0.356
43946	ENSG00000250337.8	PURPL	chr5	+	27477638	27477801	27475534	27475695	27494234	27494335	0.00101443	0.3575
69392	ENSG00000149231.16	CCDC82	chr11	-	96387529	96387613	96383268	96383473	96389843	96389865	0.000186029	0.3625
17588	ENSG00000164074.16	ABHD18	chr4	+	128001715	128001760	127984338	127984423	128008919	128008998	0.0137917	0.363
15407	ENSG00000273841.6	TAF9	chr5	-	69367838	69367991	69366502	69366595	69369164	69369245	0.0114379	0.364
67997	ENSG00000285533.3	RELA-DT	chr11	+	65663426	65663683	65663002	65663148	65671422	65671718	0.00359033	0.3645
57834	ENSG00000181045.15	SLC26A11	chr17	+	80225836	80225916	80220426	80220496	80236927	80237103	0.0156691	0.3675
32575	ENSG00000223804.5	ENSG00000223804	chr1	-	120340755	120340810	120267333	120267838	120341716	120341839	0.0172838	0.369
49121	ENSG00000248109.3	MARCOL	chr5	+	148228869	148228991	148221649	148221797	148242445	148243534	0.0111976	0.372
34114	ENSG00000159788.20	RGS12	chr4	+	3428557	3428711	3428089	3428169	3430406	3430955	0.00848812	0.376
18291	ENSG00000185158.12	LRRC37B	chr17	+	32017971	32018054	32007987	32008132	32020696	32020803	0.00396969	0.3775
47631	ENSG00000115170.16	ACVR1	chr2	-	157860054	157860179	157826527	157826646	157875795	157875840	0.001021	0.38
88530	ENSG00000167491.18	GATAD2A	chr19	+	19436130	19436219	19405837	19406019	19465339	19465577	0.00283998	0.3975
68905	ENSG00000136352.20	NKX2-1	chr14	-	36519467	36519612	36518984	36519370	36520052	36520286	0.0220935	0.418
31584	ENSG00000203865.12	ATP1A1-AS1	chr1	-	116406927	116407195	116404713	116406148	116418458	116418581	0.00166233	0.4215
1798	ENSG00000182057.5	OGFRP1	chr22	+	42274655	42274821	42269784	42270025	42274987	42275033	0.00656092	0.4375
88529	ENSG00000167491.18	GATAD2A	chr19	+	19436130	19436219	19385825	19386138	19465344	19465614	0.00689706	0.439
27767	ENSG00000247828.9	TMEM161B-DT	chr5	+	88291383	88291476	88287435	88287622	88292567	88292643	0.0355864	0.4395
14210	ENSG00000006837.12	CDKL3	chr5	-	134359896	134360091	134350248	134350427	134370997	134371041	0.025541	0.4405
44096	ENSG00000080822.17	CLDND1	chr3	-	98521652	98521718	98521132	98521442	98522541	98522602	0.00454277	0.448
44090	ENSG00000080822.17	CLDND1	chr3	-	98521652	98521696	98521132	98521442	98522541	98522606	0.00437774	0.4605
44093	ENSG00000080822.17	CLDND1	chr3	-	98521652	98521703	98521132	98521442	98522541	98522605	0.0042821	0.4615
81483	ENSG00000166669.14	ATF7IP2	chr16	+	10457371	10457529	10440363	10440462	10472109	10472183	0.00698093	0.466
36053	ENSG00000205628.5	LINC01446	chr7	-	53691926	53692089	53655508	53657448	53779945	53780038	0.000148017	0.477
88528	ENSG00000167491.18	GATAD2A	chr19	+	19436130	19436219	19385825	19386138	19465339	19465577	0.000332777	0.481
68000	ENSG00000285533.3	RELA-DT	chr11	+	65666130	65666217	65663002	65663148	65671422	65671704	0.000283758	0.511
73571	ENSG00000105698.16	USF2	chr19	+	35275081	35275425	35271082	35271141	35275782	35275900	0.0120292	0.5135
49122	ENSG00000248109.3	MARCOL	chr5	+	148228869	148228991	148221695	148221872	148242445	148243534	0.00942584	0.5175
50320	ENSG00000156170.13	NDUFAF6	chr8	+	95101131	95101226	95075632	95075752	95102975	95103011	0.01104	0.565
18684	ENSG00000174796.12	THAP6	chr4	+	75539858	75539959	75516771	75516979	75542408	75542486	0.00528773	0.568
88531	ENSG00000167491.18	GATAD2A	chr19	+	19436130	19436219	19405837	19406019	19465344	19465614	0.00107708	0.5935

## Sheet: DDX39B_IR
ID	GeneID	geneSymbol	chr	strand	riExonStart_0base	riExonEnd	upstreamES	upstreamEE	downstreamES	downstreamEE	Average pvalue)	Average Inclusion level difference
3947	ENSG00000160221.18	GATD3A	chr21	+	44144820	44145723	44144820	44144916	44145570	44145723	0.00570555	-0.638			downregulated introns ( pvalue < 0.05 and inclusion level difference < -0.1)
5060	ENSG00000151092.18	NGLY1	chr3	-	25736308	25737455	25736308	25736400	25737333	25737455	0.000187499	-0.568			upregulated introns ( p value < 0.05 and inclusion level difference > 0.1)
5590	ENSG00000130714.19	POMT1	chr9	+	131506402	131509022	131506402	131506453	131507367	131509022	0.0129659	-0.373
8830	ENSG00000154889.17	MPPE1	chr18	-	11885675	11887025	11885675	11885816	11886916	11887025	0.000791921	-0.363
9085	ENSG00000164609.10	SLU7	chr5	-	160418595	160419081	160418595	160418685	160419022	160419081	0.00779799	-0.3595
6855	ENSG00000114857.19	NKTR	chr3	+	42627199	42630575	42627199	42627227	42630545	42630575	0.00226587	-0.3505
7889	ENSG00000175265.18	GOLGA8A	chr15	-	34391122	34391426	34391122	34391265	34391352	34391426	0.0048036	-0.303
973	ENSG00000112096.19	SOD2	chr6	-	159679063	159682638	159679063	159679298	159682473	159682638	0	-0.293
1569	ENSG00000133835.18	HSD17B4	chr5	+	119475705	119477501	119475705	119475727	119477416	119477501	0.00697203	-0.281
3326	ENSG00000182473.22	EXOC7	chr17	-	76087653	76088562	76087653	76087720	76088463	76088562	0.00262771	-0.278
7484	ENSG00000188603.22	CLN3	chr16	-	28482326	28482672	28482326	28482382	28482607	28482672	0.0109259	-0.275
2239	ENSG00000151967.18	SCHIP1	chr3	+	159886206	159888943	159886206	159886324	159888819	159888943	0.00899721	-0.2655
7260	ENSG00000238105.7	GOLGA2P5	chr12	-	100157164	100157739	100157164	100157256	100157527	100157739	0.00106314	-0.246
8581	ENSG00000161547.17	SRSF2	chr17	-	76734114	76736464	76734114	76735158	76736153	76736464	0	-0.2435
3220	ENSG00000214078.13	CPNE1	chr20	-	35630438	35631034	35630438	35630490	35630900	35631034	0.0268874	-0.2375
8102	ENSG00000007392.17	LUC7L	chr16	-	227241	228402	227241	227336	228332	228402	0.00227282	-0.2365
996	ENSG00000146414.17	SHPRH	chr6	-	145954689	145955354	145954689	145954853	145955186	145955354	0.0220095	-0.1985
5868	ENSG00000159899.16	NPR2	chr9	+	35799617	35800157	35799617	35799731	35800021	35800157	0.0105817	-0.192
5497	ENSG00000104497.15	SNX16	chr8	-	81839611	81840082	81839611	81839751	81839838	81840082	0.00202683	-0.1895
8564	ENSG00000196998.19	WDR45	chrX	-	49076644	49077911	49076644	49076750	49077836	49077911	0.00321143	-0.188
7488	ENSG00000188603.22	CLN3	chr16	-	28491713	28492042	28491713	28491835	28492019	28492042	0.0101892	-0.1805
1614	ENSG00000170175.11	CHRNB1	chr17	+	7447042	7447650	7447042	7447151	7447502	7447650	0.00134066	-0.1665
8026	ENSG00000140400.18	MAN2C1	chr15	-	75356605	75356902	75356605	75356685	75356792	75356902	0.00144694	-0.163
4434	ENSG00000162591.16	MEGF6	chr1	-	3494370	3494741	3494370	3494499	3494612	3494741	0.00176151	-0.1625
6463	ENSG00000100429.18	HDAC10	chr22	-	50246678	50246966	50246678	50246735	50246874	50246966	0.0217576	-0.162
7809	ENSG00000167522.17	ANKRD11	chr16	-	89286038	89288670	89286038	89286186	89288527	89288670	0	-0.16
2768	ENSG00000206573.10	THUMPD3-AS1	chr3	-	9388852	9391826	9388852	9390497	9391426	9391826	0.00963433	-0.148
3443	ENSG00000182004.13	SNRPE	chr1	+	203861602	203862222	203861602	203861743	203862181	203862222	0.00997915	-0.143
8818	ENSG00000255717.8	SNHG1	chr11	-	62854518	62855216	62854518	62854551	62855132	62855216	0.00309989	-0.14
6367	ENSG00000114544.17	SLC41A3	chr3	-	126006356	126007225	126006356	126006564	126007113	126007225	0.0140123	-0.1395
3369	ENSG00000124574.15	ABCC10	chr6	+	43437933	43438795	43437933	43438013	43438623	43438795	0.00437542	-0.1325
4458	ENSG00000187244.12	BCAM	chr19	+	44819581	44820822	44819581	44819726	44820704	44820822	0.00207262	-0.132
885	ENSG00000223705.10	NSUN5P1	chr7	+	75412788	75415023	75412788	75412932	75414884	75415023	0.0021662	-0.132
4907	ENSG00000124357.13	NAGK	chr2	+	71075554	71076701	71075554	71075610	71076603	71076701	0.0148255	-0.128
553	ENSG00000182310.15	SPACA6	chr19	+	51704029	51704480	51704029	51704186	51704269	51704480	0.0178975	-0.126
5708	ENSG00000160948.14	VPS28	chr8	-	144424945	144426208	144424945	144425772	144426179	144426208	0.0046901	-0.1205
6522	ENSG00000165671.22	NSD1	chr5	+	177135086	177136030	177135086	177135200	177135940	177136030	0.0100629	-0.112
5859	ENSG00000165282.14	PIGO	chr9	-	35091239	35092767	35091239	35091291	35092542	35092767	0.0215343	-0.1115
2941	ENSG00000002016.18	RAD52	chr12	-	929763	930144	929763	929886	930050	930144	0.0190955	-0.1065
5627	ENSG00000196843.17	ARID5A	chr2	+	96549752	96550285	96549752	96549805	96550187	96550285	0.00327273	-0.102
7261	ENSG00000238105.7	GOLGA2P5	chr12	-	100157164	100157739	100157164	100157445	100157527	100157739	0.00535262	-0.1005
8849	ENSG00000132017.11	DCAF15	chr19	+	13960286	13960580	13960286	13960391	13960464	13960580	0.00596623	-0.096
29	ENSG00000198753.12	PLXNB3	chrX	+	153777527	153778095	153777527	153777688	153777947	153778095	0.0173732	-0.0915
1151	ENSG00000123473.17	STIL	chr1	-	47280240	47281209	47280240	47280363	47280945	47281209	0.00997812	-0.089
2369	ENSG00000177595.19	PIDD1	chr11	-	799814	800244	799814	800014	800130	800244	0.0423848	-0.0865
7936	ENSG00000110888.18	CAPRIN2	chr12	-	30719078	30720915	30719078	30719225	30720810	30720915	0.00667238	-0.0865
6343	ENSG00000225697.13	SLC26A6	chr3	-	48629641	48629978	48629641	48629711	48629871	48629978	0.00293325	-0.081
1518	ENSG00000188002.11	ENSG00000188002	chr5	-	1598919	1599827	1598919	1599269	1599626	1599827	0.0198678	-0.081
58	ENSG00000187325.5	TAF9B	chrX	-	78137748	78138098	78137748	78137883	78137961	78138098	0.0155527	-0.08
1087	ENSG00000168906.13	MAT2A	chr2	+	85542154	85542747	85542154	85542373	85542564	85542747	0.00274041	-0.0785
6833	ENSG00000149231.16	CCDC82	chr11	-	96383961	96386293	96383961	96384761	96386253	96386293	0.000797738	-0.078
6716	ENSG00000172732.12	MUS81	chr11	+	65864719	65865145	65864719	65864815	65865016	65865145	0.0217518	-0.077
7353	ENSG00000130787.14	HIP1R	chr12	+	122860046	122860210	122860046	122860077	122860147	122860210	0.00288563	-0.0765
1941	ENSG00000068438.15	FTSJ1	chrX	+	48482596	48483027	48482596	48482794	48482985	48483027	0.0395138	-0.075
6674	ENSG00000149743.14	TRPT1	chr11	-	64224284	64224717	64224284	64224341	64224542	64224717	0.00598274	-0.075
8731	ENSG00000123136.15	DDX39A	chr19	-	14409741	14410334	14409741	14409873	14410215	14410334	0	-0.075
7499	ENSG00000090621.15	PABPC4	chr1	-	39563613	39564542	39563613	39563741	39564470	39564542	0.0139685	-0.0745
8224	ENSG00000125686.12	MED1	chr17	-	39404284	39410721	39404284	39405308	39410580	39410721	0.0178915	-0.074
8536	ENSG00000169718.18	DUS1L	chr17	-	82058340	82058818	82058340	82058416	82058780	82058818	0.00251642	-0.072
8211	ENSG00000005961.19	ITGA2B	chr17	-	44383937	44384138	44383937	44383946	44384084	44384138	0.0427077	-0.072
3283	ENSG00000197530.13	MIB2	chr1	+	1628272	1628722	1628272	1628399	1628488	1628722	0.00550718	-0.07
6049	ENSG00000184216.14	IRAK1	chrX	-	154019430	154019812	154019430	154019598	154019676	154019812	0.00606969	-0.068
8815	ENSG00000255717.8	SNHG1	chr11	-	62853800	62854551	62853800	62854064	62854518	62854551	0.0131889	-0.0675
897	ENSG00000118762.8	PKD2	chr4	+	88065373	88065879	88065373	88065495	88065761	88065879	0.0180631	-0.0645
7707	ENSG00000119650.13	IFT43	chr14	+	76082294	76082692	76082294	76082367	76082616	76082692	0.0218621	-0.0645
5204	ENSG00000215021.10	PHB2	chr12	-	6967170	6968021	6967170	6967238	6967891	6968021	0.00496444	-0.062
1906	ENSG00000049167.16	ERCC8	chr5	-	60887439	60891086	60887439	60887520	60890888	60891086	0.00112158	-0.061
8776	ENSG00000169689.15	CENPX	chr17	-	82019292	82019909	82019292	82019381	82019857	82019909	0	-0.0595
6083	ENSG00000148362.11	PAXX	chr9	+	136992639	136993243	136992639	136992700	136993052	136993243	0.0166894	-0.059
5389	ENSG00000177082.13	WDR73	chr15	-	84647889	84648625	84647889	84647954	84648536	84648625	0.000517497	-0.058
2979	ENSG00000077782.22	FGFR1	chr8	-	38427920	38428435	38427920	38428093	38428345	38428435	0.0216594	-0.058
8852	ENSG00000141644.18	MBD1	chr18	-	50276661	50276998	50276661	50276744	50276831	50276998	0.00729335	-0.057
180	ENSG00000046651.16	OFD1	chrX	+	13758336	13760720	13758336	13758448	13760114	13760720	0.00177019	-0.056
3064	ENSG00000159314.12	ARHGAP27	chr17	-	45396206	45396585	45396206	45396284	45396486	45396585	0.0247177	-0.0545
870	ENSG00000131051.24	RBM39	chr20	-	35738967	35740887	35738967	35739017	35740823	35740887	0.0104549	-0.0525
771	ENSG00000055609.21	KMT2C	chr7	-	152144712	152145295	152144712	152144881	152145164	152145295	0.0240722	-0.0505
6366	ENSG00000100151.16	PICK1	chr22	+	38073772	38074451	38073772	38073823	38074306	38074451	0.00620373	-0.0505
2704	ENSG00000160766.15	GBAP1	chr1	-	155216383	155217029	155216383	155216621	155216856	155217029	0.00838191	-0.05
8901	ENSG00000182087.14	TMEM259	chr19	-	1012065	1012573	1012065	1012188	1012462	1012573	0.00206514	-0.0485
2350	ENSG00000117385.16	P3H1	chr1	-	42746374	42747412	42746374	42746852	42747271	42747412	0.00130854	-0.0485
6087	ENSG00000107331.18	ABCA2	chr9	-	137010972	137011309	137010972	137011105	137011185	137011309	0.020818	-0.048
8980	ENSG00000102125.16	TAFAZZIN	chrX	+	154420031	154420264	154420031	154420094	154420211	154420264	0.00677432	-0.048
770	ENSG00000055609.21	KMT2C	chr7	-	152144712	152145295	152144712	152144881	152145152	152145295	0.012647	-0.0475
382	ENSG00000275895.7	U2AF1L5	chr21	-	6492130	6496080	6492130	6492197	6495992	6496080	0.0227601	-0.047
1270	ENSG00000113240.14	CLK4	chr5	-	178617343	178618778	178617343	178617434	178618555	178618778	0.015551	-0.044
4432	ENSG00000141013.17	GAS8	chr16	+	90036380	90037399	90036380	90036586	90037231	90037399	0.0169521	-0.043
1533	ENSG00000198270.13	TMEM116	chr12	-	111933885	111936830	111933885	111934030	111936691	111936830	0.00556802	-0.043
5766	ENSG00000122966.17	CIT	chr12	-	119718698	119720585	119718698	119718816	119720477	119720585	0.00758095	-0.0425
5767	ENSG00000122966.17	CIT	chr12	-	119718698	119720585	119718698	119718861	119720477	119720585	0.00277945	-0.038
2645	ENSG00000009307.17	CSDE1	chr1	-	114749820	114750207	114749820	114749904	114750148	114750207	0.000329684	-0.0365
2522	ENSG00000156876.10	SASS6	chr1	-	100107627	100108004	100107627	100107717	100107809	100108004	0.0321398	-0.0355
954	ENSG00000108039.18	XPNPEP1	chr10	-	109875527	109877867	109875527	109875599	109877789	109877867	0.00126924	-0.0345
2301	ENSG00000142910.16	TINAGL1	chr1	+	31584885	31585340	31584885	31585036	31585150	31585340	0.0402181	-0.034
6173	ENSG00000099246.18	RAB18	chr10	+	27533734	27533994	27533734	27533853	27533927	27533994	0.000396562	-0.034
6357	ENSG00000127445.14	PIN1	chr19	+	9849089	9849682	9849089	9849311	9849532	9849682	0.0204938	-0.034
2086	ENSG00000076928.18	ARHGEF1	chr19	+	41892024	41892373	41892024	41892123	41892330	41892373	0.00296558	-0.032
1667	ENSG00000163913.14	IFT122	chr3	+	129519567	129520333	129519567	129519732	129520175	129520333	0.0148725	-0.031
393	ENSG00000026036.22	RTEL1-TNFRSF6B	chr20	+	63688527	63689132	63688527	63688605	63689054	63689132	0.0160528	-0.0305
1290	ENSG00000100949.15	RABGGTA	chr14	-	24266429	24266889	24266429	24266517	24266775	24266889	0.0259214	-0.0305
1041	ENSG00000162909.18	CAPN2	chr1	+	223769840	223770525	223769840	223769909	223770446	223770525	0	-0.03
5882	ENSG00000139645.11	ANKRD52	chr12	-	56257282	56257911	56257282	56257361	56257827	56257911	0.00617661	-0.0295
5720	ENSG00000118515.12	SGK1	chr6	-	134170825	134171178	134170825	134170915	134171022	134171178	0.00405867	-0.0295
4431	ENSG00000073756.13	PTGS2	chr1	-	186675897	186676713	186675897	186676184	186676466	186676713	0.0250043	-0.0295
4618	ENSG00000136718.10	IMP4	chr2	+	130345778	130346112	130345778	130345933	130346017	130346112	0.00514148	-0.029
9049	ENSG00000053501.14	USE1	chr19	+	17215801	17216070	17215801	17215851	17215991	17216070	0.00476058	-0.0275
6241	ENSG00000156650.14	KAT6B	chr10	+	74975398	74977437	74975398	74976330	74977315	74977437	0.0313074	-0.027
3893	ENSG00000064703.13	DDX20	chr1	+	111761225	111762782	111761225	111762337	111762676	111762782	0.0110805	-0.0265
8853	ENSG00000154832.16	CXXC1	chr18	-	50285748	50286257	50285748	50285928	50286021	50286257	0.023643	-0.0265
7181	ENSG00000181090.21	EHMT1	chr9	+	137817438	137818138	137817438	137817525	137818059	137818138	0.000895804	-0.0255
6969	ENSG00000111364.16	DDX55	chr12	+	123607431	123608829	123607431	123607662	123608679	123608829	0.00395887	-0.0245
5205	ENSG00000215021.10	PHB2	chr12	-	6967170	6968021	6967170	6967335	6967891	6968021	0.0104354	-0.024
5173	ENSG00000149483.13	TMEM138	chr11	+	61366044	61367998	61366044	61366216	61367922	61367998	0.0041441	-0.023
7453	ENSG00000105401.9	CDC37	chr19	-	10395227	10395543	10395227	10395343	10395434	10395543	0.0123347	-0.0225
4827	ENSG00000106263.19	EIF3B	chr7	+	2379393	2380740	2379393	2379511	2380278	2380740	0.00604168	-0.022
8420	ENSG00000197912.16	SPG7	chr16	+	89554485	89557747	89554485	89554563	89556886	89557747	0.00389979	-0.021
1617	ENSG00000115875.19	SRSF7	chr2	-	38748578	38749705	38748578	38748653	38749528	38749705	0.01091	-0.021
4908	ENSG00000124357.13	NAGK	chr2	+	71075554	71076701	71075554	71075642	71076603	71076701	0.0167092	-0.0205
8637	ENSG00000076924.12	XAB2	chr19	-	7620274	7620669	7620274	7620446	7620546	7620669	0.00198064	-0.0205
454	ENSG00000124177.16	CHD6	chr20	-	41496808	41498226	41496808	41497501	41498167	41498226	0.0297997	-0.02
2724	ENSG00000119185.13	ITGB1BP1	chr2	-	9406660	9407598	9406660	9406905	9407448	9407598	0.000479758	-0.02
3462	ENSG00000135924.17	DNAJB2	chr2	+	219280577	219281771	219280577	219280687	219281717	219281771	0.00398366	-0.02
6987	ENSG00000159403.18	C1R	chr12	-	7088838	7089489	7088838	7088986	7089292	7089489	0.0289458	-0.02
7487	ENSG00000188603.22	CLN3	chr16	-	28491481	28491835	28491481	28491560	28491713	28491835	0.0207699	-0.02
8495	ENSG00000178921.14	PFAS	chr17	+	8256266	8256648	8256266	8256407	8256523	8256648	0.0184077	-0.0195
5822	ENSG00000147955.18	SIGMAR1	chr9	-	34636996	34637420	34636996	34637089	34637219	34637420	0.00343522	-0.0185
3189	ENSG00000143801.18	PSEN2	chr1	+	226888828	226890133	226888828	226889049	226890034	226890133	0.0155348	-0.0175
493	ENSG00000101384.12	JAG1	chr20	-	10650246	10651694	10650246	10650360	10651580	10651694	0.0316092	-0.0165
1130	ENSG00000278311.5	GGNBP2	chr17	+	36577982	36579419	36577982	36578186	36579244	36579419	0.0256071	-0.0155
7628	ENSG00000092108.22	SCFD1	chr14	+	30705822	30708065	30705822	30705885	30707989	30708065	0.00543656	-0.0155
6386	ENSG00000130640.15	TUBGCP2	chr10	-	133293038	133293769	133293038	133293238	133293561	133293769	0.00157043	-0.0155
6175	ENSG00000167778.9	SPRYD3	chr12	-	53074648	53075219	53074648	53074784	53075094	53075219	0.0147169	-0.0155
3891	ENSG00000064703.13	DDX20	chr1	+	111761225	111762337	111761225	111761284	111762254	111762337	0.0252065	-0.015
5309	ENSG00000146263.12	MMS22L	chr6	-	97269901	97272881	97269901	97269992	97272703	97272881	0.0309922	-0.015
8119	ENSG00000140983.14	RHOT2	chr16	+	669552	670175	669552	669606	670122	670175	0.0287332	-0.0145
221	ENSG00000100395.15	L3MBTL2	chr22	+	41217122	41219536	41217122	41217202	41219418	41219536	0.00289023	-0.014
7068	ENSG00000174233.12	ADCY6	chr12	-	48770765	48771973	48770765	48770970	48771709	48771973	0.0170407	-0.013
702	ENSG00000105258.9	POLR2I	chr19	-	36114338	36114713	36114338	36114412	36114658	36114713	0.00276363	-0.0125
8085	ENSG00000140553.18	UNC45A	chr15	+	90949653	90950267	90949653	90949720	90950153	90950267	0.0105124	-0.0125
5740	ENSG00000086504.18	MRPL28	chr16	-	368500	369220	368500	368635	369067	369220	0.00498423	-0.012
6896	ENSG00000100412.17	ACO2	chr22	+	41525192	41526453	41525192	41525348	41526261	41526453	0.00437017	-0.012
9040	ENSG00000105135.16	ILVBL	chr19	-	15116407	15118015	15116407	15116522	15117880	15118015	0.00581538	-0.012
5706	ENSG00000160948.14	VPS28	chr8	-	144424945	144425772	144424945	144425051	144425682	144425772	0.0259601	-0.012
4776	ENSG00000115524.17	SF3B1	chr2	-	197418508	197420542	197418508	197418588	197420427	197420542	0.0211463	-0.011
8246	ENSG00000103507.14	BCKDK	chr16	+	31109672	31110124	31109672	31109783	31110076	31110124	0.0318137	-0.011
4037	ENSG00000106636.9	YKT6	chr7	+	44208132	44211124	44208132	44208198	44211022	44211124	0.00838002	-0.0105
7987	ENSG00000099875.16	MKNK2	chr19	-	2042606	2042870	2042606	2042662	2042765	2042870	0.0013033	-0.0105
7990	ENSG00000140416.23	TPM1	chr15	+	63060868	63061273	63060868	63060939	63061197	63061273	0.0218238	-0.0105
6158	ENSG00000168283.14	BMI1	chr10	+	22326430	22326986	22326430	22326561	22326889	22326986	0.0106436	-0.01
6136	ENSG00000089053.13	ANAPC5	chr12	-	121345838	121347005	121345838	121346031	121346895	121347005	0.0200304	-0.01
3022	ENSG00000111196.10	MAGOHB	chr12	-	10607853	10609941	10607853	10607936	10609830	10609941	0.000158678	-0.0095
159	ENSG00000215301.11	DDX3X	chrX	+	41343215	41344128	41343215	41343351	41343736	41344128	0.0162454	-0.009
7071	ENSG00000134684.12	YARS1	chr1	-	32786361	32787075	32786361	32786447	32786939	32787075	0.0104278	-0.009
4952	ENSG00000137409.20	MTCH1	chr6	-	36970405	36970694	36970405	36970473	36970646	36970694	0.0143993	-0.009
2084	ENSG00000144848.11	ATG3	chr3	-	112532509	112534337	112532509	112532780	112534268	112534337	0.0137134	-0.009
4693	ENSG00000042429.12	MED17	chr11	+	93809716	93812378	93809716	93809876	93811852	93812378	0.0119987	-0.009
7899	ENSG00000213782.7	DDX47	chr12	+	12823202	12824677	12823202	12824016	12824539	12824677	0.00261276	-0.0085
867	ENSG00000205581.11	HMGN1	chr21	-	39345145	39348339	39345145	39345274	39348291	39348339	0.00765966	-0.008
5803	ENSG00000079616.14	KIF22	chr16	+	29799912	29802937	29799912	29800048	29802768	29802937	0.000698761	-0.008
7277	ENSG00000166598.16	HSP90B1	chr12	+	103943073	103943874	103943073	103943319	103943737	103943874	0.0151401	-0.008
4826	ENSG00000106263.19	EIF3B	chr7	+	2379393	2380740	2379393	2379511	2380203	2380740	0.020975	-0.008
4406	ENSG00000214517.10	PPME1	chr11	+	74250953	74251715	74250953	74251018	74251647	74251715	0.0232289	-0.0075
6292	ENSG00000052749.14	RRP12	chr10	-	97370922	97372166	97370922	97371081	97372072	97372166	0.0391759	-0.007
4206	ENSG00000249915.9	PDCD6	chr5	+	304176	306754	304176	304221	306601	306754	0.000759257	-0.0065
6258	ENSG00000126934.15	MAP2K2	chr19	-	4094452	4095449	4094452	4094498	4095387	4095449	0.00141569	-0.006
6412	ENSG00000023191.17	RNH1	chr11	-	499014	499999	499014	499185	499828	499999	0.00496395	-0.006
4320	ENSG00000196975.16	ANXA4	chr2	+	69807905	69810673	69807905	69807996	69810593	69810673	0.0347216	-0.0055
8104	ENSG00000103126.15	AXIN1	chr16	-	289439	293718	289439	289607	293487	293718	0.0242782	-0.0055
6135	ENSG00000089053.13	ANAPC5	chr12	-	121327095	121328497	121327095	121327231	121328315	121328497	0.0309813	-0.004
1392	ENSG00000121022.14	COPS5	chr8	-	67043081	67045960	67043081	67043317	67045811	67045960	0.00238646	0.011
4604	ENSG00000213523.12	SRA1	chr5	-	140551060	140552184	140551060	140551169	140551981	140552184	0.011508	0.012
3861	ENSG00000164062.13	APEH	chr3	+	49676055	49676515	49676055	49676219	49676377	49676515	0.0047399	0.016
6617	ENSG00000104774.13	MAN2B1	chr19	-	12655693	12656687	12655693	12655879	12656570	12656687	0.0257993	0.017
1217	ENSG00000158941.17	CCAR2	chr8	+	22618616	22619015	22618616	22618728	22618826	22619015	0.0228187	0.021
8483	ENSG00000129255.16	MPDU1	chr17	+	7586691	7586961	7586691	7586777	7586898	7586961	0.0139782	0.021
3583	ENSG00000169714.17	CNBP	chr3	-	129171078	129171538	129171078	129171277	129171445	129171538	0.00539965	0.0215
461	ENSG00000242372.9	EIF6	chr20	-	35284175	35284492	35284175	35284261	35284380	35284492	0.00953938	0.024
994	ENSG00000112759.19	SLC29A1	chr6	+	44232342	44233006	44232342	44232428	44232806	44233006	0.000781395	0.024
5370	ENSG00000129353.15	SLC44A2	chr19	+	10635162	10635515	10635162	10635255	10635430	10635515	0.00316142	0.0255
4196	ENSG00000130713.17	EXOSC2	chr9	+	130699328	130702310	130699328	130699394	130700866	130702310	0.000818148	0.026
6134	ENSG00000089053.13	ANAPC5	chr12	-	121318276	121318608	121318276	121318424	121318500	121318608	0.0139649	0.026
5103	ENSG00000166340.18	TPP1	chr11	-	6616974	6617428	6616974	6617153	6617300	6617428	0.0166222	0.0285
396	ENSG00000026036.22	RTEL1-TNFRSF6B	chr20	+	63695777	63697191	63695777	63695854	63696759	63697191	0.0312475	0.0305
3584	ENSG00000169714.17	CNBP	chr3	-	129171078	129171538	129171078	129171280	129171445	129171538	0.00162243	0.032
4846	ENSG00000132155.14	RAF1	chr3	-	12585121	12587637	12585121	12585799	12587590	12587637	0.0123215	0.033
2342	ENSG00000227057.10	WDR46	chr6	-	33279107	33279610	33279107	33279374	33279496	33279610	0.0156971	0.0365
4686	ENSG00000130305.17	NSUN5	chr7	-	73307582	73308553	73307582	73307757	73308430	73308553	0.0088011	0.0365
4572	ENSG00000148926.10	ADM	chr11	+	10305679	10306098	10305679	10305798	10305948	10306098	0.0210119	0.0405
5102	ENSG00000166340.18	TPP1	chr11	-	6616314	6616859	6616314	6616503	6616660	6616859	0.000635992	0.042
5015	ENSG00000104886.12	PLEKHJ1	chr19	-	2233153	2234061	2233153	2233905	2233997	2234061	0.0297294	0.042
226	ENSG00000100359.21	SGSM3	chr22	+	40408793	40409372	40408793	40408842	40408932	40409372	0.0124984	0.043
2698	ENSG00000011009.11	LYPLA2	chr1	+	23794223	23794600	23794223	23794325	23794551	23794600	0.0179076	0.044
6778	ENSG00000186635.15	ARAP1	chr11	-	72712437	72713243	72712437	72712568	72713175	72713243	0.00513056	0.044
7543	ENSG00000100823.12	APEX1	chr14	+	20455577	20456101	20455577	20455773	20455913	20456101	0.0189474	0.0445
2879	ENSG00000118495.21	PLAGL1	chr6	-	143964786	143966198	143964786	143964818	143966157	143966198	0.0110196	0.047
4448	ENSG00000269893.9	SNHG8	chr4	+	118278754	118279137	118278754	118278792	118278933	118279137	0.0093492	0.0485
7660	ENSG00000168488.19	ATXN2L	chr16	+	28835932	28837237	28835932	28836122	28836727	28837237	0.00110249	0.0505
8262	ENSG00000158793.14	NIT1	chr1	+	161119133	161119612	161119133	161119388	161119508	161119612	0.0308313	0.0505
6400	ENSG00000134900.12	TPP2	chr13	+	102644908	102646390	102644908	102645009	102646293	102646390	0.00283021	0.0525
979	ENSG00000164896.21	FASTK	chr7	-	151076625	151077027	151076625	151076832	151076912	151077027	0.0175382	0.0565
3300	ENSG00000077235.18	GTF3C1	chr16	-	27463540	27464836	27463540	27463592	27464319	27464836	0.00650009	0.0585
3406	ENSG00000220785.8	MTMR9LP	chr1	-	32239868	32240664	32239868	32240243	32240640	32240664	0.0159657	0.0595
8640	ENSG00000176170.14	SPHK1	chr17	+	76385450	76386137	76385450	76385654	76385942	76386137	0.0196938	0.065
5338	ENSG00000204580.14	DDR1	chr6	+	30888687	30889010	30888687	30888814	30888936	30889010	0.0184257	0.067
8576	ENSG00000198720.13	ANKRD13B	chr17	+	29607741	29608110	29607741	29607877	29607985	29608110	0.017911	0.067
5692	ENSG00000182325.11	FBXL6	chr8	-	144356299	144356713	144356299	144356531	144356599	144356713	0.0412861	0.07
807	ENSG00000103253.19	HAGHL	chr16	+	728115	728424	728115	728233	728315	728424	0.018474	0.0725
3077	ENSG00000007541.17	PIGQ	chr16	+	580182	580972	580182	580263	580857	580972	0.00234244	0.0745
4293	ENSG00000182173.14	TSEN54	chr17	+	75521704	75523335	75521704	75522521	75523249	75523335	0.0273054	0.075
41	ENSG00000147274.14	RBMX	chrX	-	136872267	136875168	136872267	136872345	136875085	136875168	0.0049665	0.0785
3801	ENSG00000221978.13	CCNL2	chr1	-	1390765	1391575	1390765	1390865	1391296	1391575	0.00837413	0.079
5941	ENSG00000144224.17	UBXN4	chr2	+	135753538	135754277	135753538	135753567	135754158	135754277	0.012819	0.079
1700	ENSG00000187838.17	PLSCR3	chr17	-	7393600	7394159	7393600	7393836	7394103	7394159	0.00382927	0.0825
1183	ENSG00000137411.19	VARS2	chr6	+	30923352	30924560	30923352	30923505	30924353	30924560	0.00261092	0.083
7158	ENSG00000135469.14	COQ10A	chr12	+	56269058	56269561	56269058	56269251	56269459	56269561	0.00561209	0.0865
2049	ENSG00000115073.8	ACTR1B	chr2	-	97658426	97659003	97658426	97658643	97658878	97659003	0.00947014	0.0935
6109	ENSG00000197070.14	ARRDC1	chr9	+	137613614	137614214	137613614	137613769	137614031	137614214	0.00304758	0.0935
5639	ENSG00000114779.20	ABHD14B	chr3	-	51971459	51971892	51971459	51971698	51971811	51971892	0.010925	0.101
6105	ENSG00000148399.13	DPH7	chr9	-	137575708	137576167	137575708	137575892	137576079	137576167	0.0130254	0.103
2526	ENSG00000234741.9	GAS5	chr1	-	173863900	173864304	173863900	173864098	173864256	173864304	0.012305	0.1035
1605	ENSG00000104936.20	DMPK	chr19	-	45770970	45771396	45770970	45771056	45771349	45771396	0.0171886	0.1045
4457	ENSG00000115042.10	FAHD2A	chr2	+	95410526	95411026	95410526	95410586	95410863	95411026	0.00270656	0.109
2186	ENSG00000011295.16	TTC19	chr17	+	15999823	16000245	15999823	16000032	16000117	16000245	0.00730932	0.1105
6244	ENSG00000142046.15	TMEM91	chr19	+	41382771	41384083	41382771	41382921	41383714	41384083	0.0328772	0.1135
318	ENSG00000161179.14	YDJC	chr22	-	21629009	21629761	21629009	21629407	21629601	21629761	0.00794449	0.1135
4295	ENSG00000182173.14	TSEN54	chr17	+	75521408	75523335	75521408	75522535	75523274	75523335	0.0238302	0.115
4669	ENSG00000271853.5	ENSG00000271853	chr1	-	153632033	153632240	153632033	153632063	153632154	153632240	0.00291839	0.116
4395	ENSG00000142541.18	RPL13A	chr19	+	49489849	49491547	49489849	49491266	49491424	49491547	0.00355213	0.118
8780	ENSG00000169733.12	RFNG	chr17	-	82050661	82051342	82050661	82050764	82051011	82051342	0.00775912	0.122
4296	ENSG00000182173.14	TSEN54	chr17	+	75521704	75523335	75521704	75522521	75523274	75523335	0.0134209	0.1235
5379	ENSG00000256269.11	HMBS	chr11	+	119088634	119089131	119088634	119088707	119089099	119089131	0.0127582	0.124
8566	ENSG00000196998.19	WDR45	chrX	-	49100581	49101144	49100581	49100677	49101049	49101144	0.0227686	0.126
5223	ENSG00000231584.9	FAHD2CP	chr2	+	96021124	96021465	96021124	96021233	96021367	96021465	0.00523014	0.13
7421	ENSG00000120699.14	EXOSC8	chr13	+	37002933	37004561	37002933	37003007	37004476	37004561	0.0310179	0.131
6110	ENSG00000197070.14	ARRDC1	chr9	+	137613614	137614214	137613614	137613769	137614139	137614214	0.0234578	0.132
8602	ENSG00000131748.16	STARD3	chr17	+	39657972	39658522	39657972	39658026	39658412	39658522	0.0112091	0.1335
8563	ENSG00000167524.16	RSKR	chr17	-	28611392	28611656	28611392	28611481	28611566	28611656	0.00848807	0.135
1984	ENSG00000090316.16	MAEA	chr4	+	1336860	1338617	1336860	1336994	1338425	1338617	0.0262045	0.138
2001	ENSG00000169660.17	HEXD	chr17	+	82440996	82441266	82440996	82441075	82441164	82441266	0.0264589	0.145
8307	ENSG00000140939.14	NOL3	chr16	+	67174161	67174944	67174161	67174454	67174620	67174944	0.0349295	0.145
4182	ENSG00000007341.19	ST7L	chr1	-	112610454	112611003	112610454	112610690	112610840	112611003	0.00019635	0.1455
1038	ENSG00000168610.16	STAT3	chr17	-	42323259	42323625	42323259	42323354	42323572	42323625	0.0107474	0.146
3041	ENSG00000094631.21	HDAC6	chrX	+	48814674	48814893	48814674	48814740	48814833	48814893	0.0106365	0.147
3709	ENSG00000100911.16	PSME2	chr14	-	24145709	24146240	24145709	24145896	24146207	24146240	0.00416734	0.1475
5491	ENSG00000213614.11	HEXA	chr15	-	72345676	72346325	72345676	72345776	72346234	72346325	0.00468512	0.149
8240	ENSG00000196118.12	CCDC189	chr16	-	30759341	30759724	30759341	30759557	30759653	30759724	0.014389	0.1525
7306	ENSG00000089127.15	OAS1	chr12	+	112917546	112919903	112917546	112917700	112919486	112919903	0.0165353	0.1565
2854	ENSG00000115380.20	EFEMP1	chr2	-	55922359	55922691	55922359	55922447	55922609	55922691	0.02091	0.168
4016	ENSG00000072310.18	SREBF1	chr17	-	17817547	17817916	17817547	17817591	17817695	17817916	0.0169126	0.1685
3051	ENSG00000196199.14	MPHOSPH8	chr13	+	19670839	19671289	19670839	19670964	19671205	19671289	0.0279416	0.1695
8828	ENSG00000065717.15	TLE2	chr19	-	3019282	3019773	3019282	3019466	3019698	3019773	0.00599989	0.171
7423	ENSG00000120699.14	EXOSC8	chr13	+	37003494	37004561	37003494	37003517	37004515	37004561	0.00139984	0.172
1170	ENSG00000204348.10	DXO	chr6	-	31970342	31970825	31970342	31970478	31970605	31970825	0.0020406	0.182
8333	ENSG00000137103.20	TMEM8B	chr9	+	35829227	35829955	35829227	35829391	35829876	35829955	0.00252271	0.182
3218	ENSG00000214078.13	CPNE1	chr20	-	35626043	35626803	35626043	35626381	35626562	35626803	0.00380236	0.1825
8426	ENSG00000131165.16	CHMP1A	chr16	-	89646526	89647331	89646526	89646733	89647202	89647331	0.00926391	0.1875
2134	ENSG00000001631.17	KRIT1	chr7	-	92244901	92245676	92244901	92245134	92245426	92245676	0.0199163	0.1885
3935	ENSG00000223960.8	CHROMR	chr2	+	178426365	178430889	178426365	178426661	178430694	178430889	0.00496315	0.19
5558	ENSG00000064313.13	TAF2	chr8	-	119831676	119832841	119831676	119831721	119832477	119832841	0.00725275	0.1905
9054	ENSG00000130304.17	SLC27A1	chr19	+	17486562	17487335	17486562	17486957	17487173	17487335	0.0291641	0.193
5572	ENSG00000132781.20	MUTYH	chr1	-	45332762	45333324	45332762	45333170	45333284	45333324	0.00511986	0.203
5694	ENSG00000182325.11	FBXL6	chr8	-	144356989	144357502	144356989	144357121	144357438	144357502	0.00518867	0.205
888	ENSG00000223705.10	NSUN5P1	chr7	+	75415591	75416191	75415591	75415980	75416102	75416191	0.0100383	0.206
8827	ENSG00000065717.15	TLE2	chr19	-	3019282	3019773	3019282	3019463	3019698	3019773	0.00505223	0.2075
7337	ENSG00000125089.18	SH3TC1	chr4	+	8232407	8233513	8232407	8233065	8233362	8233513	0.0385073	0.2085
346	ENSG00000160298.18	C21orf58	chr21	-	46301129	46302154	46301129	46301713	46301996	46302154	0.000170741	0.22
9010	ENSG00000205517.13	RGL3	chr19	-	11416613	11417059	11416613	11416662	11416835	11417059	0.00440733	0.2235
5664	ENSG00000185189.18	NRBP2	chr8	-	143835819	143836030	143835819	143835875	143835966	143836030	0.016291	0.226
5021	ENSG00000204525.18	HLA-C	chr6	-	31269492	31270085	31269492	31269543	31269965	31270085	0.00472641	0.2285
6311	ENSG00000107862.7	GBF1	chr10	+	102376559	102377128	102376559	102376784	102376934	102377128	0.005638	0.2305
1692	ENSG00000249087.8	ZNF436-AS1	chr1	+	23371138	23371786	23371138	23371209	23371512	23371786	0.001236	0.2335
8918	ENSG00000099622.14	CIRBP	chr19	+	1271980	1274810	1271980	1274440	1274648	1274810	0.00273536	0.246
4340	ENSG00000177646.20	ACAD9	chr3	+	128908184	128909099	128908184	128908264	128908922	128909099	0.0331167	0.247
4231	ENSG00000137841.12	PLCB2	chr15	-	40290576	40290837	40290576	40290672	40290760	40290837	0.0144702	0.2475
3080	ENSG00000115317.12	HTRA2	chr2	+	74531338	74531702	74531338	74531371	74531566	74531702	0.0228021	0.25
7568	ENSG00000135473.16	PAN2	chr12	-	56322614	56323209	56322614	56322758	56323061	56323209	0.019553	0.254
4342	ENSG00000177646.20	ACAD9	chr3	+	128909343	128910149	128909343	128909421	128909926	128910149	0.00507523	0.26
1831	ENSG00000140474.14	ULK3	chr15	-	74842279	74842676	74842279	74842417	74842534	74842676	0.00252678	0.2645
5933	ENSG00000196305.19	IARS1	chr9	-	92285721	92287910	92285721	92285839	92287790	92287910	0.0331448	0.274
1037	ENSG00000168610.16	STAT3	chr17	-	42323259	42323625	42323259	42323354	42323452	42323625	0.00326082	0.276
2388	ENSG00000198563.14	DDX39B	chr6	-	31532779	31535485	31532779	31532911	31535366	31535485	0.0142868	0.274
4041	ENSG00000197375.14	SLC22A5	chr5	+	132384146	132385499	132384146	132384320	132385327	132385499	0.0027706	0.2955
5569	ENSG00000132781.20	MUTYH	chr1	-	45332762	45333324	45332762	45332834	45332917	45333324	0.0136284	0.305
4481	ENSG00000173559.15	NABP1	chr2	+	191685598	191696662	191685598	191693416	191695964	191696662	0.0249676	0.3055
2705	ENSG00000160766.15	GBAP1	chr1	-	155217239	155218479	155217239	155217373	155217518	155218479	0.0211597	0.3155
3091	ENSG00000204758.8	ENSG00000204758	chr5	-	172957153	172958257	172957153	172957302	172958138	172958257	0.0322864	0.3155
3634	ENSG00000163702.20	IL17RC	chr3	+	9923880	9924291	9923880	9924137	9924231	9924291	0.0168971	0.319
7321	ENSG00000248275.3	TRIM52-AS1	chr5	+	181263627	181264581	181263627	181263789	181264051	181264581	0.00175577	0.3195
1019	ENSG00000225177.6	ENSG00000225177	chr6	+	138696596	138697288	138696596	138696755	138696902	138697288	0.0242062	0.3215
8974	ENSG00000102125.16	TAFAZZIN	chrX	+	154413206	154413567	154413206	154413339	154413481	154413567	0.00704565	0.33
7232	ENSG00000124155.19	PIGT	chr20	+	45416516	45418979	45416516	45416694	45418771	45418979	0.00684227	0.3325
2983	ENSG00000255857.7	PXN-AS1	chr12	+	120209838	120210556	120209838	120209934	120210085	120210556	0.0217529	0.3345
2080	ENSG00000179532.13	DNHD1	chr11	+	6570008	6570396	6570008	6570100	6570246	6570396	0.00274252	0.338
1231	ENSG00000187193.9	MT1X	chr16	+	56682469	56684196	56682469	56682568	56683957	56684196	0.0131026	0.351
7966	ENSG00000163703.20	CRELD1	chr3	+	9943076	9944095	9943076	9943515	9943674	9944095	0.000290217	0.3545
7320	ENSG00000248275.3	TRIM52-AS1	chr5	+	181263627	181264581	181263627	181263766	181264051	181264581	0.00202735	0.358
5417	ENSG00000082068.9	WDR70	chr5	+	37721114	37725050	37721114	37721215	37724933	37725050	0.000254981	0.366
2081	ENSG00000179532.13	DNHD1	chr11	+	6570008	6571423	6570008	6570396	6570617	6571423	0.00222186	0.368
2102	ENSG00000084072.17	PPIE	chr1	+	39741894	39743297	39741894	39742031	39743215	39743297	0.00104684	0.387
3961	ENSG00000196756.14	SNHG17	chr20	-	38426418	38427444	38426418	38426503	38427246	38427444	0.000859747	0.391
1833	ENSG00000140474.14	ULK3	chr15	-	74842279	74842676	74842279	74842420	74842538	74842676	0.00140059	0.3955
3172	ENSG00000267796.8	LIN37	chr19	+	35752433	35752999	35752433	35752484	35752913	35752999	0.00328858	0.404
6324	ENSG00000269609.6	C10orf95-AS1	chr10	+	102451398	102452187	102451398	102451555	102452089	102452187	0.00460686	0.425
8223	ENSG00000130653.16	PNPLA7	chr9	-	137478033	137479238	137478033	137478152	137479055	137479238	0.00606624	0.474
5433	ENSG00000114859.16	CLCN2	chr3	-	184355693	184357094	184355693	184355844	184356992	184357094	0.0138444	0.511
7380	ENSG00000185684.16	EP400P1	chr12	+	132103996	132105304	132103996	132104170	132104374	132105304	0.00121093	0.667
